# Supplementary material for: A catalogue of recombination coldspots in interspecific tomato hybrids
Source: PLoS Genet. 2024 Jul 1;20(7):e1011336. doi: 10.1371/journal.pgen.1011336 (PMC11244794; doi:10.1371/journal.pgen.1011336)
Supplement: S1 Table — (XLSX) [file pgen.1011336.s002.xlsx]

## Sheet: S1 Table
S1 Table. Linked read information of F1 hybrids
	Pimpinellifolium	Neorickii	Chmielewskii	Habrochaites	Pennellii
Average molecule length (bp)	26681	77280	84531	96301	89542
Corrected Estimate of DNA loaded (ng)	0.593	1.57	1.3	1.14	1.55
# of GEMs	1615062	1647975	1494731	1560607	1620382
N50 Linked-Reads per Molecule	14	30	43	71	35
Mean DNA per GEM (bp)	252154	671304	555777	485,458	661697
Number of Reads	781337904	690858830	685278250	844068130	695378376
Mean Depth	127X	108X	107X	125X	104X
Zero Coverage (%)	0.136	0.162	0.179	0.142	0.173
