# Supplementary material for: A catalogue of recombination coldspots in interspecific tomato hybrids
Source: PLoS Genet. 2024 Jul 1;20(7):e1011336. doi: 10.1371/journal.pgen.1011336 (PMC11244794; doi:10.1371/journal.pgen.1011336)
Supplement: S2 Table — (XLSX) [file pgen.1011336.s003.xlsx]

## Sheet: S2 Table
S2 Table. Crossover events in all five hybrids
Chr	Start	End	Hybrid
SL4.0ch01	39779	43419	Pennellii
SL4.0ch01	68862	70561	Habrochaites
SL4.0ch01	81233	82541	Pennellii
SL4.0ch01	142608	146942	Chmielewskii
SL4.0ch01	146501	146903	Neorickii
SL4.0ch01	166223	167662	Chmielewskii
SL4.0ch01	236606	236909	Pennellii
SL4.0ch01	237934	242874	Neorickii
SL4.0ch01	238882	243617	Pimpinellifolium
SL4.0ch01	239638	242569	Chmielewskii
SL4.0ch01	258270	259100	Chmielewskii
SL4.0ch01	295216	299175	Habrochaites
SL4.0ch01	310157	310389	Neorickii
SL4.0ch01	329349	333957	Chmielewskii
SL4.0ch01	353989	356603	Pimpinellifolium
SL4.0ch01	357786	361330	Chmielewskii
SL4.0ch01	362406	364846	Pennellii
SL4.0ch01	368680	372685	Chmielewskii
SL4.0ch01	389928	389983	Habrochaites
SL4.0ch01	403920	406364	Neorickii
SL4.0ch01	418835	420969	Chmielewskii
SL4.0ch01	441153	441630	Chmielewskii
SL4.0ch01	441293	441580	Neorickii
SL4.0ch01	441401	441851	Neorickii
SL4.0ch01	447710	450482	Pimpinellifolium
SL4.0ch01	458025	458124	Pennellii
SL4.0ch01	488128	490581	Neorickii
SL4.0ch01	512509	517408	Pennellii
SL4.0ch01	524376	526566	Chmielewskii
SL4.0ch01	538943	539234	Chmielewskii
SL4.0ch01	747681	751239	Pennellii
SL4.0ch01	818135	818175	Pennellii
SL4.0ch01	835819	840022	Neorickii
SL4.0ch01	840789	841721	Habrochaites
SL4.0ch01	910430	910675	Chmielewskii
SL4.0ch01	914337	918813	Pimpinellifolium
SL4.0ch01	1029328	1033953	Neorickii
SL4.0ch01	1047586	1052383	Neorickii
SL4.0ch01	1087812	1088413	Chmielewskii
SL4.0ch01	1088166	1088621	Neorickii
SL4.0ch01	1105036	1107082	Neorickii
SL4.0ch01	1108168	1109974	Chmielewskii
SL4.0ch01	1110250	1112041	Chmielewskii
SL4.0ch01	1110901	1112155	Neorickii
SL4.0ch01	1123710	1126328	Habrochaites
SL4.0ch01	1123710	1127592	Habrochaites
SL4.0ch01	1129990	1130613	Neorickii
SL4.0ch01	1145092	1145252	Chmielewskii
SL4.0ch01	1184381	1187776	Pimpinellifolium
SL4.0ch01	1191112	1191603	Pennellii
SL4.0ch01	1192785	1194254	Pimpinellifolium
SL4.0ch01	1216387	1220822	Neorickii
SL4.0ch01	1219714	1221383	Pennellii
SL4.0ch01	1221577	1222762	Chmielewskii
SL4.0ch01	1226784	1228699	Habrochaites
SL4.0ch01	1227697	1228159	Habrochaites
SL4.0ch01	1228081	1228359	Habrochaites
SL4.0ch01	1250509	1251918	Chmielewskii
SL4.0ch01	1250830	1251156	Neorickii
SL4.0ch01	1273627	1273779	Neorickii
SL4.0ch01	1277713	1280329	Chmielewskii
SL4.0ch01	1286497	1286906	Pennellii
SL4.0ch01	1287316	1290448	Chmielewskii
SL4.0ch01	1294124	1294530	Pimpinellifolium
SL4.0ch01	1294782	1297114	Neorickii
SL4.0ch01	1295519	1295989	Neorickii
SL4.0ch01	1315947	1318417	Chmielewskii
SL4.0ch01	1336852	1341622	Chmielewskii
SL4.0ch01	1338285	1341622	Chmielewskii
SL4.0ch01	1339165	1343502	Neorickii
SL4.0ch01	1341178	1344334	Chmielewskii
SL4.0ch01	1343938	1344334	Chmielewskii
SL4.0ch01	1344053	1345497	Chmielewskii
SL4.0ch01	1345499	1345655	Neorickii
SL4.0ch01	1354120	1354125	Neorickii
SL4.0ch01	1359377	1363594	Neorickii
SL4.0ch01	1417035	1418436	Chmielewskii
SL4.0ch01	1425813	1429457	Chmielewskii
SL4.0ch01	1472535	1476626	Neorickii
SL4.0ch01	1487974	1492819	Neorickii
SL4.0ch01	1491250	1494030	Neorickii
SL4.0ch01	1492592	1493033	Neorickii
SL4.0ch01	1516648	1518791	Neorickii
SL4.0ch01	1527726	1528234	Neorickii
SL4.0ch01	1558572	1563224	Pimpinellifolium
SL4.0ch01	1563154	1566456	Habrochaites
SL4.0ch01	1566184	1566222	Neorickii
SL4.0ch01	1601484	1602049	Neorickii
SL4.0ch01	1631788	1633311	Pimpinellifolium
SL4.0ch01	1675187	1677674	Neorickii
SL4.0ch01	1688230	1690859	Neorickii
SL4.0ch01	1690498	1691393	Chmielewskii
SL4.0ch01	1709261	1712042	Pimpinellifolium
SL4.0ch01	1746953	1747373	Pimpinellifolium
SL4.0ch01	1803581	1806722	Neorickii
SL4.0ch01	1804128	1806072	Pimpinellifolium
SL4.0ch01	1831310	1836254	Pimpinellifolium
SL4.0ch01	1839400	1840579	Pimpinellifolium
SL4.0ch01	1917254	1919861	Neorickii
SL4.0ch01	1919279	1923179	Chmielewskii
SL4.0ch01	1999975	2000409	Pimpinellifolium
SL4.0ch01	2073827	2076503	Neorickii
SL4.0ch01	2087632	2087931	Pimpinellifolium
SL4.0ch01	2102316	2102379	Habrochaites
SL4.0ch01	2110245	2112391	Habrochaites
SL4.0ch01	2134540	2134980	Neorickii
SL4.0ch01	2150056	2153332	Chmielewskii
SL4.0ch01	2161888	2164676	Neorickii
SL4.0ch01	2186074	2190704	Chmielewskii
SL4.0ch01	2238725	2241751	Neorickii
SL4.0ch01	2267283	2269060	Pennellii
SL4.0ch01	2458580	2461438	Pimpinellifolium
SL4.0ch01	2552271	2554016	Pimpinellifolium
SL4.0ch01	2563885	2565509	Habrochaites
SL4.0ch01	2625792	2628142	Neorickii
SL4.0ch01	2639702	2642396	Habrochaites
SL4.0ch01	2652976	2656891	Habrochaites
SL4.0ch01	2653917	2657674	Pimpinellifolium
SL4.0ch01	2659777	2661224	Habrochaites
SL4.0ch01	2689061	2690753	Chmielewskii
SL4.0ch01	2724165	2724322	Habrochaites
SL4.0ch01	2779023	2779269	Pimpinellifolium
SL4.0ch01	2796641	2798258	Chmielewskii
SL4.0ch01	2826197	2829171	Habrochaites
SL4.0ch01	2826726	2828040	Habrochaites
SL4.0ch01	2827685	2828643	Habrochaites
SL4.0ch01	2827939	2829855	Habrochaites
SL4.0ch01	2828060	2832081	Habrochaites
SL4.0ch01	2828421	2828487	Habrochaites
SL4.0ch01	2869991	2870245	Neorickii
SL4.0ch01	2886417	2887240	Neorickii
SL4.0ch01	2923986	2925204	Pimpinellifolium
SL4.0ch01	2968348	2970032	Chmielewskii
SL4.0ch01	3040223	3041351	Pimpinellifolium
SL4.0ch01	3042208	3042503	Habrochaites
SL4.0ch01	3082395	3082906	Pimpinellifolium
SL4.0ch01	3126643	3126745	Habrochaites
SL4.0ch01	3183146	3187815	Neorickii
SL4.0ch01	3192445	3192570	Pimpinellifolium
SL4.0ch01	3214939	3216121	Chmielewskii
SL4.0ch01	3215160	3217963	Chmielewskii
SL4.0ch01	3215443	3217951	Neorickii
SL4.0ch01	3237324	3238179	Chmielewskii
SL4.0ch01	3276236	3280190	Neorickii
SL4.0ch01	3422611	3423078	Chmielewskii
SL4.0ch01	3457547	3461529	Habrochaites
SL4.0ch01	3483310	3488155	Pimpinellifolium
SL4.0ch01	3577856	3578184	Pimpinellifolium
SL4.0ch01	3615053	3617620	Pimpinellifolium
SL4.0ch01	3616747	3617620	Pimpinellifolium
SL4.0ch01	3792073	3792390	Chmielewskii
SL4.0ch01	3794134	3794180	Pimpinellifolium
SL4.0ch01	3808183	3810192	Chmielewskii
SL4.0ch01	3849939	3851963	Pennellii
SL4.0ch01	3895400	3897156	Chmielewskii
SL4.0ch01	3958840	3962255	Pennellii
SL4.0ch01	4140907	4141263	Pennellii
SL4.0ch01	4307860	4307976	Neorickii
SL4.0ch01	4340270	4342297	Pimpinellifolium
SL4.0ch01	4392615	4397539	Neorickii
SL4.0ch01	4394496	4398758	Neorickii
SL4.0ch01	4501887	4503059	Pimpinellifolium
SL4.0ch01	4633314	4636498	Pennellii
SL4.0ch01	4675219	4677769	Pennellii
SL4.0ch01	4675473	4680235	Pennellii
SL4.0ch01	4890543	4893413	Habrochaites
SL4.0ch01	4905182	4905994	Chmielewskii
SL4.0ch01	5058554	5059137	Chmielewskii
SL4.0ch01	5106740	5107063	Pennellii
SL4.0ch01	5106835	5107063	Pennellii
SL4.0ch01	5183309	5183339	Pennellii
SL4.0ch01	5518491	5518594	Neorickii
SL4.0ch01	5583102	5587534	Chmielewskii
SL4.0ch01	5586224	5586721	Habrochaites
SL4.0ch01	5743901	5744199	Neorickii
SL4.0ch01	5780143	5783907	Neorickii
SL4.0ch01	5879108	5882921	Pimpinellifolium
SL4.0ch01	6316300	6318894	Pimpinellifolium
SL4.0ch01	8218834	8219104	Pimpinellifolium
SL4.0ch01	8547588	8547768	Neorickii
SL4.0ch01	11715309	11715340	Habrochaites
SL4.0ch01	14510597	14514796	Pimpinellifolium
SL4.0ch01	15331130	15333471	Pimpinellifolium
SL4.0ch01	15477914	15481043	Neorickii
SL4.0ch01	15956056	15960527	Pimpinellifolium
SL4.0ch01	16048429	16052338	Habrochaites
SL4.0ch01	17251566	17252410	Pimpinellifolium
SL4.0ch01	17782379	17784584	Pimpinellifolium
SL4.0ch01	18243058	18243092	Chmielewskii
SL4.0ch01	18317921	18319652	Pimpinellifolium
SL4.0ch01	18458154	18459944	Pimpinellifolium
SL4.0ch01	18550235	18550288	Habrochaites
SL4.0ch01	18687424	18687430	Habrochaites
SL4.0ch01	19786359	19788712	Pennellii
SL4.0ch01	19827727	19827728	Chmielewskii
SL4.0ch01	19857714	19858561	Pimpinellifolium
SL4.0ch01	21284738	21289311	Pimpinellifolium
SL4.0ch01	21589614	21589619	Chmielewskii
SL4.0ch01	22552135	22552139	Pennellii
SL4.0ch01	24005302	24009455	Pimpinellifolium
SL4.0ch01	25260652	25260663	Neorickii
SL4.0ch01	29190376	29192893	Pimpinellifolium
SL4.0ch01	30520009	30521225	Habrochaites
SL4.0ch01	31247527	31251339	Pimpinellifolium
SL4.0ch01	31401272	31406219	Pimpinellifolium
SL4.0ch01	34198113	34200542	Pimpinellifolium
SL4.0ch01	35619212	35621221	Pimpinellifolium
SL4.0ch01	38932020	38933044	Pimpinellifolium
SL4.0ch01	40597444	40600986	Chmielewskii
SL4.0ch01	43531752	43531767	Pimpinellifolium
SL4.0ch01	46637712	46640366	Pimpinellifolium
SL4.0ch01	47052242	47053698	Neorickii
SL4.0ch01	47417772	47417774	Habrochaites
SL4.0ch01	48858551	48861090	Pimpinellifolium
SL4.0ch01	50713948	50716095	Pimpinellifolium
SL4.0ch01	51484157	51488137	Pimpinellifolium
SL4.0ch01	52031985	52032014	Pennellii
SL4.0ch01	52065903	52065908	Neorickii
SL4.0ch01	52066251	52066269	Neorickii
SL4.0ch01	52202065	52202665	Pimpinellifolium
SL4.0ch01	52667749	52668192	Pimpinellifolium
SL4.0ch01	52760256	52762708	Pimpinellifolium
SL4.0ch01	54363544	54365821	Pimpinellifolium
SL4.0ch01	55313837	55314807	Pimpinellifolium
SL4.0ch01	56353178	56354986	Neorickii
SL4.0ch01	59397791	59398315	Neorickii
SL4.0ch01	59398570	59399925	Pimpinellifolium
SL4.0ch01	60110814	60111280	Pimpinellifolium
SL4.0ch01	60836424	60839339	Pimpinellifolium
SL4.0ch01	60968963	60969123	Habrochaites
SL4.0ch01	60977427	60977434	Habrochaites
SL4.0ch01	61386458	61389723	Pimpinellifolium
SL4.0ch01	62534233	62536109	Pennellii
SL4.0ch01	62593023	62597567	Pimpinellifolium
SL4.0ch01	63062695	63065352	Neorickii
SL4.0ch01	64447314	64451238	Pimpinellifolium
SL4.0ch01	64580884	64582102	Pennellii
SL4.0ch01	64700815	64701148	Pennellii
SL4.0ch01	64787425	64788000	Pimpinellifolium
SL4.0ch01	65454687	65455354	Neorickii
SL4.0ch01	65784382	65786149	Pimpinellifolium
SL4.0ch01	66965525	66965621	Habrochaites
SL4.0ch01	67267069	67269231	Pennellii
SL4.0ch01	67302087	67303214	Pimpinellifolium
SL4.0ch01	67457235	67457707	Pennellii
SL4.0ch01	67758505	67761759	Pimpinellifolium
SL4.0ch01	68513883	68513961	Habrochaites
SL4.0ch01	68586407	68586996	Chmielewskii
SL4.0ch01	68644599	68647450	Pennellii
SL4.0ch01	69012686	69012913	Neorickii
SL4.0ch01	69040152	69043971	Pimpinellifolium
SL4.0ch01	69068568	69069215	Pennellii
SL4.0ch01	69150657	69154206	Neorickii
SL4.0ch01	69264485	69267860	Pimpinellifolium
SL4.0ch01	69292664	69293634	Neorickii
SL4.0ch01	69692213	69694110	Pimpinellifolium
SL4.0ch01	69845610	69846064	Pennellii
SL4.0ch01	70022908	70025111	Neorickii
SL4.0ch01	70182774	70185857	Pennellii
SL4.0ch01	70187679	70190481	Pimpinellifolium
SL4.0ch01	70199287	70203928	Neorickii
SL4.0ch01	70324947	70329032	Habrochaites
SL4.0ch01	70332214	70334559	Pimpinellifolium
SL4.0ch01	70361887	70363625	Pennellii
SL4.0ch01	70367728	70369457	Neorickii
SL4.0ch01	70495147	70497915	Neorickii
SL4.0ch01	70531792	70535446	Habrochaites
SL4.0ch01	70630630	70631647	Pennellii
SL4.0ch01	70708188	70708334	Neorickii
SL4.0ch01	70821486	70822803	Neorickii
SL4.0ch01	70858997	70862870	Pimpinellifolium
SL4.0ch01	70876886	70877348	Chmielewskii
SL4.0ch01	70935536	70937041	Chmielewskii
SL4.0ch01	70947452	70949222	Chmielewskii
SL4.0ch01	71019184	71020988	Neorickii
SL4.0ch01	71028455	71030953	Chmielewskii
SL4.0ch01	71094770	71095523	Habrochaites
SL4.0ch01	71171253	71171540	Neorickii
SL4.0ch01	71195118	71196756	Chmielewskii
SL4.0ch01	71207445	71212225	Neorickii
SL4.0ch01	71254678	71257906	Neorickii
SL4.0ch01	71328471	71329129	Neorickii
SL4.0ch01	71365249	71369964	Pimpinellifolium
SL4.0ch01	71498838	71499277	Neorickii
SL4.0ch01	71574873	71577527	Neorickii
SL4.0ch01	71590856	71593132	Pimpinellifolium
SL4.0ch01	71603863	71605474	Pimpinellifolium
SL4.0ch01	71679201	71679450	Habrochaites
SL4.0ch01	71745906	71745959	Habrochaites
SL4.0ch01	71755358	71755391	Habrochaites
SL4.0ch01	71834807	71835333	Chmielewskii
SL4.0ch01	71926024	71927094	Pimpinellifolium
SL4.0ch01	71953687	71956789	Neorickii
SL4.0ch01	71954007	71958294	Neorickii
SL4.0ch01	71973709	71973802	Chmielewskii
SL4.0ch01	72120723	72124290	Pimpinellifolium
SL4.0ch01	72178441	72181402	Neorickii
SL4.0ch01	72197385	72198025	Neorickii
SL4.0ch01	72308368	72309742	Pimpinellifolium
SL4.0ch01	72343296	72346912	Neorickii
SL4.0ch01	72392517	72397056	Neorickii
SL4.0ch01	72399275	72399991	Chmielewskii
SL4.0ch01	72569723	72570218	Habrochaites
SL4.0ch01	72630574	72632094	Chmielewskii
SL4.0ch01	72655541	72656002	Neorickii
SL4.0ch01	72756241	72760873	Chmielewskii
SL4.0ch01	72760803	72762198	Neorickii
SL4.0ch01	72766225	72767446	Pimpinellifolium
SL4.0ch01	72776480	72776956	Chmielewskii
SL4.0ch01	72778618	72781134	Chmielewskii
SL4.0ch01	72836201	72841192	Neorickii
SL4.0ch01	72850506	72854701	Neorickii
SL4.0ch01	72867121	72868486	Pimpinellifolium
SL4.0ch01	72872909	72873383	Pimpinellifolium
SL4.0ch01	72887221	72890804	Neorickii
SL4.0ch01	72961615	72962608	Chmielewskii
SL4.0ch01	73005252	73006726	Chmielewskii
SL4.0ch01	73011591	73015598	Chmielewskii
SL4.0ch01	73126896	73131394	Habrochaites
SL4.0ch01	73186256	73188616	Habrochaites
SL4.0ch01	73258460	73259405	Neorickii
SL4.0ch01	73258999	73259608	Neorickii
SL4.0ch01	73260436	73261106	Neorickii
SL4.0ch01	73345428	73346025	Habrochaites
SL4.0ch01	73400943	73401120	Habrochaites
SL4.0ch01	73412476	73414315	Neorickii
SL4.0ch01	73417131	73420882	Chmielewskii
SL4.0ch01	73456383	73456477	Neorickii
SL4.0ch01	73467973	73470265	Chmielewskii
SL4.0ch01	73479104	73481211	Neorickii
SL4.0ch01	73481676	73484994	Neorickii
SL4.0ch01	73508129	73510258	Chmielewskii
SL4.0ch01	73609486	73609496	Neorickii
SL4.0ch01	73651959	73654111	Neorickii
SL4.0ch01	73813792	73815792	Chmielewskii
SL4.0ch01	73883244	73884670	Pimpinellifolium
SL4.0ch01	73907537	73910228	Chmielewskii
SL4.0ch01	73935133	73937583	Neorickii
SL4.0ch01	74047668	74049464	Chmielewskii
SL4.0ch01	74130567	74132440	Neorickii
SL4.0ch01	74130691	74133991	Neorickii
SL4.0ch01	74131991	74136953	Pimpinellifolium
SL4.0ch01	74134068	74136953	Pimpinellifolium
SL4.0ch01	74141642	74142800	Pimpinellifolium
SL4.0ch01	74158411	74158609	Neorickii
SL4.0ch01	74219511	74222407	Neorickii
SL4.0ch01	74244272	74246775	Neorickii
SL4.0ch01	74259822	74262882	Neorickii
SL4.0ch01	74261727	74262117	Neorickii
SL4.0ch01	74306609	74307065	Chmielewskii
SL4.0ch01	74336177	74339080	Habrochaites
SL4.0ch01	74345950	74348375	Pimpinellifolium
SL4.0ch01	74362197	74365002	Neorickii
SL4.0ch01	74472569	74477369	Habrochaites
SL4.0ch01	74557079	74559393	Chmielewskii
SL4.0ch01	74790912	74793549	Neorickii
SL4.0ch01	74900412	74901461	Neorickii
SL4.0ch01	74907256	74907863	Chmielewskii
SL4.0ch01	74928492	74928738	Neorickii
SL4.0ch01	74965535	74967856	Chmielewskii
SL4.0ch01	75057110	75058560	Neorickii
SL4.0ch01	75140544	75144238	Chmielewskii
SL4.0ch01	75181883	75183575	Habrochaites
SL4.0ch01	75291964	75295014	Neorickii
SL4.0ch01	75324989	75326756	Neorickii
SL4.0ch01	75325159	75327436	Chmielewskii
SL4.0ch01	75408839	75413793	Pennellii
SL4.0ch01	75409425	75413072	Pennellii
SL4.0ch01	75509541	75513947	Neorickii
SL4.0ch01	75600911	75601174	Habrochaites
SL4.0ch01	75725574	75726915	Habrochaites
SL4.0ch01	75728446	75729523	Pimpinellifolium
SL4.0ch01	75779251	75780342	Neorickii
SL4.0ch01	75836478	75836725	Neorickii
SL4.0ch01	75841503	75842874	Pennellii
SL4.0ch01	75935400	75939896	Pennellii
SL4.0ch01	76001119	76003399	Neorickii
SL4.0ch01	76038170	76041342	Habrochaites
SL4.0ch01	76045642	76048849	Pennellii
SL4.0ch01	76045896	76047763	Habrochaites
SL4.0ch01	76093504	76095634	Pennellii
SL4.0ch01	76096817	76099433	Pennellii
SL4.0ch01	76098594	76098977	Pennellii
SL4.0ch01	76150781	76154583	Neorickii
SL4.0ch01	76167286	76170826	Chmielewskii
SL4.0ch01	76209713	76211460	Pennellii
SL4.0ch01	76325757	76330383	Pennellii
SL4.0ch01	76372509	76373841	Chmielewskii
SL4.0ch01	76408515	76408830	Chmielewskii
SL4.0ch01	76416971	76421410	Chmielewskii
SL4.0ch01	76422081	76426155	Pimpinellifolium
SL4.0ch01	76438559	76440561	Pennellii
SL4.0ch01	76449418	76453629	Pennellii
SL4.0ch01	76454196	76456210	Chmielewskii
SL4.0ch01	76595443	76599177	Pennellii
SL4.0ch01	76595627	76600049	Neorickii
SL4.0ch01	76596038	76600778	Neorickii
SL4.0ch01	76663339	76665284	Neorickii
SL4.0ch01	76747429	76752043	Pimpinellifolium
SL4.0ch01	76787166	76791864	Pennellii
SL4.0ch01	76919317	76919408	Chmielewskii
SL4.0ch01	76938373	76939430	Chmielewskii
SL4.0ch01	76945602	76947936	Neorickii
SL4.0ch01	77006229	77008051	Pimpinellifolium
SL4.0ch01	77012465	77012959	Pennellii
SL4.0ch01	77012803	77014752	Chmielewskii
SL4.0ch01	77124542	77127072	Chmielewskii
SL4.0ch01	77153066	77157595	Chmielewskii
SL4.0ch01	77258785	77261713	Neorickii
SL4.0ch01	77281583	77282042	Pennellii
SL4.0ch01	77294737	77295864	Pennellii
SL4.0ch01	77324187	77328819	Chmielewskii
SL4.0ch01	77334860	77337476	Neorickii
SL4.0ch01	77391449	77391683	Pennellii
SL4.0ch01	77395772	77398246	Pimpinellifolium
SL4.0ch01	77416939	77418808	Pennellii
SL4.0ch01	77436665	77439953	Habrochaites
SL4.0ch01	77440580	77441137	Chmielewskii
SL4.0ch01	77463112	77465264	Chmielewskii
SL4.0ch01	77464706	77466595	Habrochaites
SL4.0ch01	77469284	77471030	Chmielewskii
SL4.0ch01	77560126	77564242	Pennellii
SL4.0ch01	77600698	77601678	Pennellii
SL4.0ch01	77600698	77603151	Pennellii
SL4.0ch01	77626481	77626877	Pennellii
SL4.0ch01	77696573	77700421	Pennellii
SL4.0ch01	77813774	77818598	Pimpinellifolium
SL4.0ch01	77931477	77934377	Pimpinellifolium
SL4.0ch01	77933565	77933701	Chmielewskii
SL4.0ch01	77934652	77936220	Pennellii
SL4.0ch01	77935415	77936393	Habrochaites
SL4.0ch01	77937798	77937977	Pennellii
SL4.0ch01	77949671	77953816	Pennellii
SL4.0ch01	77953182	77956810	Pennellii
SL4.0ch01	77953723	77955787	Neorickii
SL4.0ch01	78005105	78009721	Chmielewskii
SL4.0ch01	78169056	78172930	Habrochaites
SL4.0ch01	78214716	78218405	Neorickii
SL4.0ch01	78282386	78286888	Neorickii
SL4.0ch01	78292237	78292253	Neorickii
SL4.0ch01	78311745	78314942	Neorickii
SL4.0ch01	78325526	78328703	Neorickii
SL4.0ch01	78326098	78327377	Pimpinellifolium
SL4.0ch01	78339869	78344259	Pennellii
SL4.0ch01	78348433	78350399	Pimpinellifolium
SL4.0ch01	78350184	78355169	Pennellii
SL4.0ch01	78395117	78398519	Neorickii
SL4.0ch01	78405811	78409202	Pennellii
SL4.0ch01	78433001	78435319	Chmielewskii
SL4.0ch01	78434807	78434859	Pennellii
SL4.0ch01	78446450	78449101	Pennellii
SL4.0ch01	78453204	78456034	Pennellii
SL4.0ch01	78504862	78509242	Neorickii
SL4.0ch01	78563618	78563644	Pimpinellifolium
SL4.0ch01	78567528	78571555	Neorickii
SL4.0ch01	78580604	78583925	Pimpinellifolium
SL4.0ch01	78648336	78652882	Neorickii
SL4.0ch01	78699735	78702475	Neorickii
SL4.0ch01	78719584	78724574	Pimpinellifolium
SL4.0ch01	78757088	78761090	Chmielewskii
SL4.0ch01	78793456	78796734	Chmielewskii
SL4.0ch01	78844738	78846192	Chmielewskii
SL4.0ch01	78862817	78864352	Pennellii
SL4.0ch01	78890059	78890322	Habrochaites
SL4.0ch01	79025173	79025495	Pennellii
SL4.0ch01	79030503	79034268	Pennellii
SL4.0ch01	79101213	79101390	Neorickii
SL4.0ch01	79118503	79119674	Habrochaites
SL4.0ch01	79131935	79134824	Neorickii
SL4.0ch01	79138454	79141042	Chmielewskii
SL4.0ch01	79211058	79211418	Habrochaites
SL4.0ch01	79233407	79233959	Pimpinellifolium
SL4.0ch01	79242987	79247722	Pennellii
SL4.0ch01	79253171	79254432	Chmielewskii
SL4.0ch01	79260257	79264575	Habrochaites
SL4.0ch01	79262391	79265714	Chmielewskii
SL4.0ch01	79269113	79270798	Habrochaites
SL4.0ch01	79300280	79301801	Neorickii
SL4.0ch01	79302417	79302596	Chmielewskii
SL4.0ch01	79391480	79394917	Pimpinellifolium
SL4.0ch01	79403418	79404358	Neorickii
SL4.0ch01	79504928	79505155	Neorickii
SL4.0ch01	79565113	79568650	Pennellii
SL4.0ch01	79565803	79568427	Pimpinellifolium
SL4.0ch01	79596901	79597104	Chmielewskii
SL4.0ch01	79623428	79627774	Pennellii
SL4.0ch01	79643756	79646155	Pennellii
SL4.0ch01	79702300	79704530	Habrochaites
SL4.0ch01	79726890	79726915	Pennellii
SL4.0ch01	79767476	79769564	Pennellii
SL4.0ch01	79786838	79787028	Chmielewskii
SL4.0ch01	79814307	79814325	Pimpinellifolium
SL4.0ch01	79952542	79956165	Neorickii
SL4.0ch01	79953602	79953671	Pimpinellifolium
SL4.0ch01	79975483	79975772	Chmielewskii
SL4.0ch01	79976400	79979327	Neorickii
SL4.0ch01	80011072	80011686	Pennellii
SL4.0ch01	80030149	80033351	Chmielewskii
SL4.0ch01	80030751	80035261	Chmielewskii
SL4.0ch01	80198173	80201174	Neorickii
SL4.0ch01	80198926	80199476	Pennellii
SL4.0ch01	80221605	80221970	Pennellii
SL4.0ch01	80264204	80267759	Pennellii
SL4.0ch01	80306208	80307983	Chmielewskii
SL4.0ch01	80352663	80355481	Pennellii
SL4.0ch01	80354565	80355986	Neorickii
SL4.0ch01	80421834	80421930	Neorickii
SL4.0ch01	80447108	80450830	Chmielewskii
SL4.0ch01	80461059	80465798	Neorickii
SL4.0ch01	80463253	80465688	Habrochaites
SL4.0ch01	80466944	80468111	Neorickii
SL4.0ch01	80468531	80468840	Chmielewskii
SL4.0ch01	80506581	80507654	Pennellii
SL4.0ch01	80522436	80526098	Chmielewskii
SL4.0ch01	80546734	80547212	Neorickii
SL4.0ch01	80597075	80597630	Chmielewskii
SL4.0ch01	80684878	80686043	Neorickii
SL4.0ch01	80783199	80783275	Pennellii
SL4.0ch01	80801255	80805858	Pimpinellifolium
SL4.0ch01	80813590	80814867	Pennellii
SL4.0ch01	80838739	80842235	Neorickii
SL4.0ch01	80838756	80841285	Pennellii
SL4.0ch01	81149558	81149999	Neorickii
SL4.0ch01	81168629	81170079	Chmielewskii
SL4.0ch01	81220142	81220166	Pennellii
SL4.0ch01	81220339	81222315	Chmielewskii
SL4.0ch01	81268438	81270469	Pennellii
SL4.0ch01	81310320	81312813	Neorickii
SL4.0ch01	81357355	81357439	Chmielewskii
SL4.0ch01	81421057	81425444	Chmielewskii
SL4.0ch01	81430254	81433527	Pimpinellifolium
SL4.0ch01	81440057	81441971	Pimpinellifolium
SL4.0ch01	81499918	81504589	Pennellii
SL4.0ch01	81542000	81545984	Pimpinellifolium
SL4.0ch01	81585039	81587645	Habrochaites
SL4.0ch01	81586217	81587527	Neorickii
SL4.0ch01	81588270	81591730	Chmielewskii
SL4.0ch01	81600622	81601594	Pennellii
SL4.0ch01	81623366	81623817	Neorickii
SL4.0ch01	81642017	81644648	Neorickii
SL4.0ch01	81938599	81942759	Pennellii
SL4.0ch01	82021577	82021840	Neorickii
SL4.0ch01	82066921	82068839	Neorickii
SL4.0ch01	82095417	82098425	Neorickii
SL4.0ch01	82096752	82097424	Pennellii
SL4.0ch01	82331272	82332926	Pennellii
SL4.0ch01	82376247	82377706	Pimpinellifolium
SL4.0ch01	82383098	82385086	Pennellii
SL4.0ch01	82433425	82436940	Chmielewskii
SL4.0ch01	82436850	82437383	Pennellii
SL4.0ch01	82470505	82474300	Chmielewskii
SL4.0ch01	82485999	82488448	Habrochaites
SL4.0ch01	82652403	82655633	Chmielewskii
SL4.0ch01	82689172	82692296	Pimpinellifolium
SL4.0ch01	82699320	82701184	Neorickii
SL4.0ch01	82730627	82735425	Chmielewskii
SL4.0ch01	82745052	82745281	Pennellii
SL4.0ch01	82748564	82748857	Habrochaites
SL4.0ch01	82840379	82841578	Neorickii
SL4.0ch01	82916996	82918568	Pimpinellifolium
SL4.0ch01	82918203	82918382	Pennellii
SL4.0ch01	82925593	82926948	Chmielewskii
SL4.0ch01	83072499	83077370	Neorickii
SL4.0ch01	83200303	83202124	Pennellii
SL4.0ch01	83262498	83263194	Pennellii
SL4.0ch01	83295678	83298103	Neorickii
SL4.0ch01	83339812	83343051	Pimpinellifolium
SL4.0ch01	83401305	83401359	Neorickii
SL4.0ch01	83430751	83432478	Pimpinellifolium
SL4.0ch01	83465856	83466961	Pimpinellifolium
SL4.0ch01	83582847	83586871	Neorickii
SL4.0ch01	83633094	83635858	Chmielewskii
SL4.0ch01	83672619	83673646	Neorickii
SL4.0ch01	83678606	83678862	Pimpinellifolium
SL4.0ch01	83707765	83710264	Pennellii
SL4.0ch01	83728332	83729832	Neorickii
SL4.0ch01	83815559	83816385	Chmielewskii
SL4.0ch01	83832292	83836516	Pennellii
SL4.0ch01	83842294	83845335	Neorickii
SL4.0ch01	83912738	83914428	Pennellii
SL4.0ch01	84040252	84041110	Pimpinellifolium
SL4.0ch01	84102605	84103480	Pimpinellifolium
SL4.0ch01	84135608	84136035	Neorickii
SL4.0ch01	84284294	84286897	Chmielewskii
SL4.0ch01	84350754	84354477	Pennellii
SL4.0ch01	84382115	84382455	Chmielewskii
SL4.0ch01	84387008	84387455	Habrochaites
SL4.0ch01	84423490	84424817	Chmielewskii
SL4.0ch01	84449461	84454282	Pimpinellifolium
SL4.0ch01	84477337	84479614	Pimpinellifolium
SL4.0ch01	84588133	84589415	Pimpinellifolium
SL4.0ch01	84589732	84589896	Neorickii
SL4.0ch01	84764842	84767802	Chmielewskii
SL4.0ch01	84804391	84806762	Pimpinellifolium
SL4.0ch01	84936324	84936753	Pimpinellifolium
SL4.0ch01	85006611	85009761	Neorickii
SL4.0ch01	85016226	85016713	Neorickii
SL4.0ch01	85041915	85046849	Habrochaites
SL4.0ch01	85245693	85250178	Chmielewskii
SL4.0ch01	85306295	85309231	Chmielewskii
SL4.0ch01	85331573	85331906	Pennellii
SL4.0ch01	85367968	85368017	Habrochaites
SL4.0ch01	85395533	85397352	Habrochaites
SL4.0ch01	85399335	85399380	Pennellii
SL4.0ch01	85428873	85430059	Pimpinellifolium
SL4.0ch01	85568700	85570502	Chmielewskii
SL4.0ch01	85581514	85583014	Pimpinellifolium
SL4.0ch01	85624722	85625587	Neorickii
SL4.0ch01	85625032	85626653	Neorickii
SL4.0ch01	85666039	85666422	Pennellii
SL4.0ch01	85760825	85762146	Habrochaites
SL4.0ch01	85761702	85761745	Pennellii
SL4.0ch01	85823095	85825302	Neorickii
SL4.0ch01	85853965	85856550	Habrochaites
SL4.0ch01	85861790	85862979	Pennellii
SL4.0ch01	85862128	85863012	Neorickii
SL4.0ch01	86098917	86099150	Neorickii
SL4.0ch01	86110048	86111971	Pimpinellifolium
SL4.0ch01	86143608	86145831	Chmielewskii
SL4.0ch01	86200980	86204754	Neorickii
SL4.0ch01	86209978	86213421	Habrochaites
SL4.0ch01	86323272	86324404	Pennellii
SL4.0ch01	86342215	86343982	Chmielewskii
SL4.0ch01	86357863	86362761	Chmielewskii
SL4.0ch01	86371067	86375784	Chmielewskii
SL4.0ch01	86398151	86398389	Pennellii
SL4.0ch01	86412887	86413173	Chmielewskii
SL4.0ch01	86651686	86652410	Chmielewskii
SL4.0ch01	86658020	86659149	Chmielewskii
SL4.0ch01	86669765	86671594	Pennellii
SL4.0ch01	86677748	86678861	Habrochaites
SL4.0ch01	86680953	86681829	Neorickii
SL4.0ch01	86688725	86691972	Pennellii
SL4.0ch01	86733649	86735584	Pimpinellifolium
SL4.0ch01	86741062	86742281	Pennellii
SL4.0ch01	86765324	86770320	Neorickii
SL4.0ch01	86870816	86873131	Pimpinellifolium
SL4.0ch01	86876213	86877021	Neorickii
SL4.0ch01	86944892	86949624	Pennellii
SL4.0ch01	86974946	86978010	Pimpinellifolium
SL4.0ch01	86984146	86984212	Habrochaites
SL4.0ch01	87000914	87004425	Neorickii
SL4.0ch01	87025570	87027965	Chmielewskii
SL4.0ch01	87026179	87026762	Chmielewskii
SL4.0ch01	87042985	87043537	Pennellii
SL4.0ch01	87053807	87055008	Pennellii
SL4.0ch01	87069513	87069514	Pennellii
SL4.0ch01	87164387	87168218	Neorickii
SL4.0ch01	87187773	87187906	Chmielewskii
SL4.0ch01	87254432	87256461	Pimpinellifolium
SL4.0ch01	87263303	87266723	Neorickii
SL4.0ch01	87271684	87274369	Pimpinellifolium
SL4.0ch01	87314803	87315398	Pennellii
SL4.0ch01	87317202	87319349	Pimpinellifolium
SL4.0ch01	87356057	87359367	Neorickii
SL4.0ch01	87387801	87387845	Neorickii
SL4.0ch01	87400316	87402608	Chmielewskii
SL4.0ch01	87433714	87436615	Chmielewskii
SL4.0ch01	87493164	87493176	Neorickii
SL4.0ch01	87507819	87511568	Chmielewskii
SL4.0ch01	87517025	87521104	Pennellii
SL4.0ch01	87538059	87538163	Neorickii
SL4.0ch01	87538186	87538207	Habrochaites
SL4.0ch01	87558128	87559387	Pennellii
SL4.0ch01	87612319	87616370	Habrochaites
SL4.0ch01	87624902	87629204	Pennellii
SL4.0ch01	87694125	87694267	Neorickii
SL4.0ch01	87694603	87698537	Pennellii
SL4.0ch01	87709205	87709948	Pimpinellifolium
SL4.0ch01	87714466	87717231	Pennellii
SL4.0ch01	87744243	87748512	Neorickii
SL4.0ch01	87746779	87750966	Pennellii
SL4.0ch01	87850950	87853635	Pennellii
SL4.0ch01	87873410	87876759	Neorickii
SL4.0ch01	87938156	87939484	Chmielewskii
SL4.0ch01	87971552	87974197	Chmielewskii
SL4.0ch01	87985969	87989637	Chmielewskii
SL4.0ch01	87998641	87999972	Chmielewskii
SL4.0ch01	88056931	88059584	Neorickii
SL4.0ch01	88154729	88156065	Habrochaites
SL4.0ch01	88157022	88161860	Chmielewskii
SL4.0ch01	88162305	88163456	Chmielewskii
SL4.0ch01	88333349	88336447	Pennellii
SL4.0ch01	88455541	88459792	Neorickii
SL4.0ch01	88498596	88502830	Neorickii
SL4.0ch01	88501658	88504436	Pennellii
SL4.0ch01	88551755	88552771	Neorickii
SL4.0ch01	88560429	88564690	Chmielewskii
SL4.0ch01	88589975	88594704	Chmielewskii
SL4.0ch01	88640764	88642864	Pennellii
SL4.0ch01	88699891	88701036	Neorickii
SL4.0ch01	88761581	88763441	Habrochaites
SL4.0ch01	88949770	88951866	Pimpinellifolium
SL4.0ch01	88950344	88952101	Chmielewskii
SL4.0ch01	89011647	89015627	Pimpinellifolium
SL4.0ch01	89045042	89046286	Neorickii
SL4.0ch01	89045843	89046960	Pennellii
SL4.0ch01	89050913	89054874	Chmielewskii
SL4.0ch01	89052164	89055817	Neorickii
SL4.0ch01	89061940	89062923	Pimpinellifolium
SL4.0ch01	89120165	89120326	Chmielewskii
SL4.0ch01	89170285	89174080	Neorickii
SL4.0ch01	89173227	89173671	Pennellii
SL4.0ch01	89204455	89207641	Chmielewskii
SL4.0ch01	89231049	89232699	Pennellii
SL4.0ch01	89268830	89268933	Chmielewskii
SL4.0ch01	89291148	89291597	Pennellii
SL4.0ch01	89316318	89318258	Chmielewskii
SL4.0ch01	89323107	89325566	Neorickii
SL4.0ch01	89334622	89338276	Chmielewskii
SL4.0ch01	89398000	89400410	Neorickii
SL4.0ch01	89435060	89440013	Habrochaites
SL4.0ch01	89520713	89523429	Chmielewskii
SL4.0ch01	89539908	89541073	Chmielewskii
SL4.0ch01	89539908	89541592	Chmielewskii
SL4.0ch01	89545132	89548195	Chmielewskii
SL4.0ch01	89569135	89573780	Pimpinellifolium
SL4.0ch01	89573245	89576983	Pimpinellifolium
SL4.0ch01	89587538	89587964	Pimpinellifolium
SL4.0ch01	89747896	89751808	Neorickii
SL4.0ch01	89831778	89836270	Chmielewskii
SL4.0ch01	89846048	89846451	Chmielewskii
SL4.0ch01	89852353	89853485	Pennellii
SL4.0ch01	89870315	89870520	Habrochaites
SL4.0ch01	89872319	89874668	Pennellii
SL4.0ch01	89901647	89906375	Habrochaites
SL4.0ch01	89902975	89904627	Chmielewskii
SL4.0ch01	89905197	89908805	Pennellii
SL4.0ch01	89917583	89921125	Pennellii
SL4.0ch01	89946779	89950986	Chmielewskii
SL4.0ch01	89947728	89950421	Neorickii
SL4.0ch01	89956595	89960219	Pennellii
SL4.0ch01	89973773	89977225	Neorickii
SL4.0ch01	89976629	89978855	Neorickii
SL4.0ch01	89978728	89979912	Habrochaites
SL4.0ch01	90022241	90025048	Chmielewskii
SL4.0ch01	90031974	90032774	Pennellii
SL4.0ch01	90153286	90154515	Chmielewskii
SL4.0ch01	90153614	90156505	Pennellii
SL4.0ch01	90169340	90172581	Chmielewskii
SL4.0ch01	90279553	90284181	Pennellii
SL4.0ch01	90323629	90325726	Habrochaites
SL4.0ch01	90324539	90327427	Pennellii
SL4.0ch01	90346364	90349467	Pimpinellifolium
SL4.0ch01	90490222	90493651	Pimpinellifolium
SL4.0ch02	4730017	4730229	Habrochaites
SL4.0ch02	4873069	4873090	Habrochaites
SL4.0ch02	4924148	4924277	Habrochaites
SL4.0ch02	5191391	5192831	Pimpinellifolium
SL4.0ch02	13347562	13347623	Pimpinellifolium
SL4.0ch02	13454960	13454961	Chmielewskii
SL4.0ch02	14259664	14260367	Neorickii
SL4.0ch02	14344956	14348940	Pimpinellifolium
SL4.0ch02	14766870	14767011	Pimpinellifolium
SL4.0ch02	14885383	14889017	Pennellii
SL4.0ch02	15093697	15097772	Chmielewskii
SL4.0ch02	19305381	19305436	Chmielewskii
SL4.0ch02	19352857	19353485	Chmielewskii
SL4.0ch02	20689554	20690347	Pimpinellifolium
SL4.0ch02	21165916	21169447	Pennellii
SL4.0ch02	22252942	22254861	Habrochaites
SL4.0ch02	22802560	22806839	Pennellii
SL4.0ch02	23415778	23417894	Pennellii
SL4.0ch02	23688011	23691024	Pennellii
SL4.0ch02	24168473	24168474	Chmielewskii
SL4.0ch02	24643155	24643338	Chmielewskii
SL4.0ch02	24994128	24999105	Neorickii
SL4.0ch02	25129552	25131340	Pimpinellifolium
SL4.0ch02	25210589	25210600	Pennellii
SL4.0ch02	25259541	25263470	Pimpinellifolium
SL4.0ch02	25656118	25661106	Pimpinellifolium
SL4.0ch02	27991978	27992038	Pennellii
SL4.0ch02	28096128	28099504	Pennellii
SL4.0ch02	28464368	28467963	Pimpinellifolium
SL4.0ch02	30035282	30037559	Neorickii
SL4.0ch02	31618035	31618712	Pennellii
SL4.0ch02	31699537	31701474	Chmielewskii
SL4.0ch02	31998214	32000585	Pimpinellifolium
SL4.0ch02	32258369	32258662	Neorickii
SL4.0ch02	32398302	32402673	Pennellii
SL4.0ch02	32461355	32461388	Pimpinellifolium
SL4.0ch02	32541179	32542654	Pimpinellifolium
SL4.0ch02	32874723	32876877	Pennellii
SL4.0ch02	33071552	33071885	Pennellii
SL4.0ch02	33243319	33244739	Pennellii
SL4.0ch02	33295669	33297029	Pimpinellifolium
SL4.0ch02	33331690	33334999	Habrochaites
SL4.0ch02	33349931	33353394	Pennellii
SL4.0ch02	33623438	33624925	Pimpinellifolium
SL4.0ch02	33791616	33795599	Pennellii
SL4.0ch02	33792480	33795657	Chmielewskii
SL4.0ch02	33858674	33859388	Pennellii
SL4.0ch02	33987962	33991588	Pennellii
SL4.0ch02	34053095	34053676	Pennellii
SL4.0ch02	34071351	34072435	Neorickii
SL4.0ch02	34072162	34074397	Pennellii
SL4.0ch02	34100120	34100185	Chmielewskii
SL4.0ch02	34100933	34101789	Chmielewskii
SL4.0ch02	34152653	34152838	Pennellii
SL4.0ch02	34202233	34205596	Chmielewskii
SL4.0ch02	34284274	34285627	Chmielewskii
SL4.0ch02	34326313	34326968	Chmielewskii
SL4.0ch02	34407154	34411431	Pennellii
SL4.0ch02	34407917	34410265	Chmielewskii
SL4.0ch02	34408574	34408998	Pennellii
SL4.0ch02	34608582	34611297	Pimpinellifolium
SL4.0ch02	34609914	34612975	Neorickii
SL4.0ch02	34741123	34745213	Pimpinellifolium
SL4.0ch02	34768559	34769608	Neorickii
SL4.0ch02	34773299	34776870	Pennellii
SL4.0ch02	34790022	34791483	Pimpinellifolium
SL4.0ch02	34806583	34806834	Chmielewskii
SL4.0ch02	34817538	34817716	Chmielewskii
SL4.0ch02	34870180	34870953	Habrochaites
SL4.0ch02	34913629	34915462	Neorickii
SL4.0ch02	35257900	35260103	Pennellii
SL4.0ch02	35307523	35309650	Neorickii
SL4.0ch02	35328463	35328706	Chmielewskii
SL4.0ch02	35390373	35394077	Neorickii
SL4.0ch02	35423327	35426613	Neorickii
SL4.0ch02	35442041	35444837	Pennellii
SL4.0ch02	35454567	35454867	Chmielewskii
SL4.0ch02	35540875	35543365	Pimpinellifolium
SL4.0ch02	35575006	35578007	Pennellii
SL4.0ch02	35661772	35666297	Neorickii
SL4.0ch02	35724542	35726411	Habrochaites
SL4.0ch02	35765684	35766783	Pennellii
SL4.0ch02	35830166	35831964	Pimpinellifolium
SL4.0ch02	35862406	35864913	Neorickii
SL4.0ch02	35912834	35913080	Habrochaites
SL4.0ch02	35936851	35938644	Neorickii
SL4.0ch02	36002911	36003181	Habrochaites
SL4.0ch02	36023345	36023943	Chmielewskii
SL4.0ch02	36028559	36030974	Pennellii
SL4.0ch02	36028758	36029201	Neorickii
SL4.0ch02	36044463	36044787	Habrochaites
SL4.0ch02	36063080	36065791	Habrochaites
SL4.0ch02	36084186	36087924	Pennellii
SL4.0ch02	36085268	36090037	Chmielewskii
SL4.0ch02	36099222	36101008	Pennellii
SL4.0ch02	36119416	36123745	Pennellii
SL4.0ch02	36133924	36135574	Neorickii
SL4.0ch02	36139071	36139362	Pennellii
SL4.0ch02	36152328	36156793	Pennellii
SL4.0ch02	36155804	36156280	Pennellii
SL4.0ch02	36186530	36188249	Neorickii
SL4.0ch02	36188703	36189084	Neorickii
SL4.0ch02	36209398	36214029	Pimpinellifolium
SL4.0ch02	36229360	36234260	Neorickii
SL4.0ch02	36233118	36234911	Pimpinellifolium
SL4.0ch02	36258583	36261103	Pimpinellifolium
SL4.0ch02	36264926	36268537	Neorickii
SL4.0ch02	36280296	36281674	Neorickii
SL4.0ch02	36300872	36301193	Pennellii
SL4.0ch02	36332241	36332899	Neorickii
SL4.0ch02	36366960	36371083	Pennellii
SL4.0ch02	36371134	36375198	Pennellii
SL4.0ch02	36374829	36376591	Pimpinellifolium
SL4.0ch02	36378946	36379433	Habrochaites
SL4.0ch02	36409570	36410094	Chmielewskii
SL4.0ch02	36603966	36607409	Neorickii
SL4.0ch02	36618371	36621234	Habrochaites
SL4.0ch02	36631085	36632829	Chmielewskii
SL4.0ch02	36634219	36634994	Habrochaites
SL4.0ch02	36638315	36643220	Pennellii
SL4.0ch02	36645615	36650050	Neorickii
SL4.0ch02	36693845	36695712	Neorickii
SL4.0ch02	36817116	36821273	Chmielewskii
SL4.0ch02	36852170	36854016	Pennellii
SL4.0ch02	37083584	37084547	Habrochaites
SL4.0ch02	37169802	37170271	Chmielewskii
SL4.0ch02	37176708	37176847	Pennellii
SL4.0ch02	37203054	37206377	Pennellii
SL4.0ch02	37203985	37206687	Habrochaites
SL4.0ch02	37217350	37221839	Neorickii
SL4.0ch02	37236283	37241254	Pennellii
SL4.0ch02	37251738	37255676	Habrochaites
SL4.0ch02	37320176	37322950	Chmielewskii
SL4.0ch02	37363116	37367906	Pennellii
SL4.0ch02	37367144	37368909	Habrochaites
SL4.0ch02	37371508	37374980	Chmielewskii
SL4.0ch02	37535837	37538431	Neorickii
SL4.0ch02	37536022	37541006	Chmielewskii
SL4.0ch02	37565136	37568757	Pennellii
SL4.0ch02	37580329	37581422	Neorickii
SL4.0ch02	37581324	37584052	Pennellii
SL4.0ch02	37581422	37584240	Neorickii
SL4.0ch02	37740580	37742883	Chmielewskii
SL4.0ch02	37753411	37754468	Habrochaites
SL4.0ch02	37756759	37761514	Pimpinellifolium
SL4.0ch02	37919248	37920095	Neorickii
SL4.0ch02	37958645	37958997	Neorickii
SL4.0ch02	37973014	37977509	Neorickii
SL4.0ch02	38063883	38066743	Neorickii
SL4.0ch02	38065170	38069323	Neorickii
SL4.0ch02	38073299	38077672	Neorickii
SL4.0ch02	38130937	38132469	Neorickii
SL4.0ch02	38152846	38154141	Chmielewskii
SL4.0ch02	38169808	38174660	Chmielewskii
SL4.0ch02	38179852	38180219	Neorickii
SL4.0ch02	38199989	38201337	Chmielewskii
SL4.0ch02	38238380	38242862	Pimpinellifolium
SL4.0ch02	38256317	38260101	Neorickii
SL4.0ch02	38303882	38306426	Habrochaites
SL4.0ch02	38321713	38323523	Chmielewskii
SL4.0ch02	38332098	38334703	Chmielewskii
SL4.0ch02	38379376	38379595	Chmielewskii
SL4.0ch02	38385867	38389143	Habrochaites
SL4.0ch02	38545937	38546851	Neorickii
SL4.0ch02	38552707	38555727	Habrochaites
SL4.0ch02	38561429	38564840	Pimpinellifolium
SL4.0ch02	38694339	38696128	Pennellii
SL4.0ch02	38703494	38705612	Pimpinellifolium
SL4.0ch02	38837337	38839280	Neorickii
SL4.0ch02	38917547	38922194	Habrochaites
SL4.0ch02	38928782	38932796	Neorickii
SL4.0ch02	39097514	39099310	Pennellii
SL4.0ch02	39128570	39130805	Pimpinellifolium
SL4.0ch02	39405609	39405816	Neorickii
SL4.0ch02	39440010	39442902	Neorickii
SL4.0ch02	39442356	39447154	Neorickii
SL4.0ch02	39448372	39452807	Pennellii
SL4.0ch02	39463559	39467403	Pimpinellifolium
SL4.0ch02	39466669	39467955	Pennellii
SL4.0ch02	39580467	39582991	Chmielewskii
SL4.0ch02	39654484	39657921	Chmielewskii
SL4.0ch02	39655475	39655685	Chmielewskii
SL4.0ch02	39692294	39695518	Neorickii
SL4.0ch02	39716812	39717521	Pennellii
SL4.0ch02	39726491	39729638	Pimpinellifolium
SL4.0ch02	39734537	39737406	Neorickii
SL4.0ch02	39735434	39738880	Habrochaites
SL4.0ch02	39795075	39795286	Chmielewskii
SL4.0ch02	39797837	39800936	Neorickii
SL4.0ch02	39797877	39800581	Neorickii
SL4.0ch02	39818513	39821346	Chmielewskii
SL4.0ch02	39825459	39827949	Pennellii
SL4.0ch02	39829288	39833380	Neorickii
SL4.0ch02	39831431	39834375	Chmielewskii
SL4.0ch02	39851321	39853386	Chmielewskii
SL4.0ch02	39899137	39904092	Chmielewskii
SL4.0ch02	39965239	39967198	Neorickii
SL4.0ch02	39995622	40000159	Pimpinellifolium
SL4.0ch02	40168997	40169606	Habrochaites
SL4.0ch02	40172794	40175974	Chmielewskii
SL4.0ch02	40176042	40178664	Pennellii
SL4.0ch02	40216423	40221378	Pennellii
SL4.0ch02	40244472	40245587	Chmielewskii
SL4.0ch02	40266216	40267905	Neorickii
SL4.0ch02	40311447	40314060	Pimpinellifolium
SL4.0ch02	40325634	40329625	Pennellii
SL4.0ch02	40336987	40341725	Chmielewskii
SL4.0ch02	40397175	40400956	Habrochaites
SL4.0ch02	40423419	40424083	Pennellii
SL4.0ch02	40487365	40490725	Neorickii
SL4.0ch02	40572151	40575621	Pimpinellifolium
SL4.0ch02	40582898	40583894	Habrochaites
SL4.0ch02	40724058	40727946	Neorickii
SL4.0ch02	40752361	40756314	Chmielewskii
SL4.0ch02	40753859	40758070	Neorickii
SL4.0ch02	40755773	40760654	Pennellii
SL4.0ch02	40820101	40820446	Neorickii
SL4.0ch02	40828960	40830609	Chmielewskii
SL4.0ch02	40876739	40877904	Pimpinellifolium
SL4.0ch02	40900778	40901299	Habrochaites
SL4.0ch02	40939902	40944822	Pennellii
SL4.0ch02	40945623	40949370	Pimpinellifolium
SL4.0ch02	41127981	41129108	Pennellii
SL4.0ch02	41129884	41131164	Chmielewskii
SL4.0ch02	41307621	41308069	Pennellii
SL4.0ch02	41311593	41316556	Chmielewskii
SL4.0ch02	41311933	41312054	Chmielewskii
SL4.0ch02	41342201	41347031	Pimpinellifolium
SL4.0ch02	41358644	41359812	Chmielewskii
SL4.0ch02	41359382	41363081	Habrochaites
SL4.0ch02	41377182	41379511	Neorickii
SL4.0ch02	41400840	41403331	Neorickii
SL4.0ch02	41464997	41466462	Neorickii
SL4.0ch02	41466759	41468217	Neorickii
SL4.0ch02	41470949	41470976	Chmielewskii
SL4.0ch02	41481464	41484621	Chmielewskii
SL4.0ch02	41483716	41485104	Pennellii
SL4.0ch02	41534233	41537135	Chmielewskii
SL4.0ch02	41574665	41579175	Neorickii
SL4.0ch02	41754591	41756746	Habrochaites
SL4.0ch02	41815602	41817159	Chmielewskii
SL4.0ch02	41816506	41817885	Neorickii
SL4.0ch02	41953211	41954243	Neorickii
SL4.0ch02	41957095	41961546	Chmielewskii
SL4.0ch02	41964425	41966941	Neorickii
SL4.0ch02	41967144	41967982	Pennellii
SL4.0ch02	41979280	41981320	Neorickii
SL4.0ch02	42025499	42027898	Chmielewskii
SL4.0ch02	42084282	42084919	Habrochaites
SL4.0ch02	42196153	42196732	Neorickii
SL4.0ch02	42215286	42217230	Pennellii
SL4.0ch02	42217316	42219833	Neorickii
SL4.0ch02	42217421	42222143	Habrochaites
SL4.0ch02	42220183	42220474	Habrochaites
SL4.0ch02	42338991	42340069	Pennellii
SL4.0ch02	42369363	42370624	Habrochaites
SL4.0ch02	42369787	42369996	Habrochaites
SL4.0ch02	42416725	42417965	Chmielewskii
SL4.0ch02	42505459	42505787	Neorickii
SL4.0ch02	42555050	42555306	Chmielewskii
SL4.0ch02	42596154	42597899	Pennellii
SL4.0ch02	42634763	42637416	Neorickii
SL4.0ch02	42635512	42637226	Pennellii
SL4.0ch02	42640402	42644660	Pimpinellifolium
SL4.0ch02	42643267	42643498	Neorickii
SL4.0ch02	42678159	42679953	Neorickii
SL4.0ch02	42678532	42682923	Neorickii
SL4.0ch02	42683249	42686766	Pennellii
SL4.0ch02	42705745	42709938	Pimpinellifolium
SL4.0ch02	42722569	42724501	Pimpinellifolium
SL4.0ch02	42729607	42730960	Pennellii
SL4.0ch02	42761444	42764415	Habrochaites
SL4.0ch02	42927432	42927768	Habrochaites
SL4.0ch02	42986885	42987855	Pimpinellifolium
SL4.0ch02	43004945	43005103	Pennellii
SL4.0ch02	43048359	43052777	Pennellii
SL4.0ch02	43088150	43093020	Chmielewskii
SL4.0ch02	43174746	43178595	Neorickii
SL4.0ch02	43177553	43180160	Chmielewskii
SL4.0ch02	43287946	43288161	Neorickii
SL4.0ch02	43288697	43289197	Neorickii
SL4.0ch02	43302641	43305593	Neorickii
SL4.0ch02	43335839	43340232	Neorickii
SL4.0ch02	43337390	43341697	Pennellii
SL4.0ch02	43394927	43399436	Chmielewskii
SL4.0ch02	43413834	43416109	Habrochaites
SL4.0ch02	43430255	43431958	Neorickii
SL4.0ch02	43452681	43456440	Pennellii
SL4.0ch02	43469590	43473370	Pennellii
SL4.0ch02	43564361	43568556	Neorickii
SL4.0ch02	43605870	43607936	Neorickii
SL4.0ch02	43747115	43747349	Neorickii
SL4.0ch02	43770403	43774814	Pennellii
SL4.0ch02	43792732	43794029	Pimpinellifolium
SL4.0ch02	43799897	43801728	Chmielewskii
SL4.0ch02	43917354	43922078	Pennellii
SL4.0ch02	43921023	43923145	Pimpinellifolium
SL4.0ch02	43962395	43964192	Neorickii
SL4.0ch02	44095567	44099174	Chmielewskii
SL4.0ch02	44469666	44470515	Chmielewskii
SL4.0ch02	44527349	44527862	Neorickii
SL4.0ch02	44541350	44541896	Chmielewskii
SL4.0ch02	44628391	44632719	Neorickii
SL4.0ch02	44749258	44752510	Pennellii
SL4.0ch02	44801772	44802934	Pennellii
SL4.0ch02	44845565	44847697	Chmielewskii
SL4.0ch02	44930024	44930716	Pennellii
SL4.0ch02	44984052	44986520	Neorickii
SL4.0ch02	45041477	45043554	Chmielewskii
SL4.0ch02	45074779	45078960	Neorickii
SL4.0ch02	45186308	45189114	Pimpinellifolium
SL4.0ch02	45463058	45465500	Habrochaites
SL4.0ch02	45471653	45471726	Neorickii
SL4.0ch02	45473731	45477406	Chmielewskii
SL4.0ch02	45506592	45511203	Pennellii
SL4.0ch02	45685063	45686921	Neorickii
SL4.0ch02	45757615	45762399	Neorickii
SL4.0ch02	45767944	45772443	Pennellii
SL4.0ch02	45831324	45831488	Pennellii
SL4.0ch02	45970909	45971262	Pennellii
SL4.0ch02	45975713	45980514	Neorickii
SL4.0ch02	46021732	46023348	Pennellii
SL4.0ch02	46073381	46075222	Pennellii
SL4.0ch02	46120377	46122413	Pimpinellifolium
SL4.0ch02	46237861	46239676	Chmielewskii
SL4.0ch02	46276536	46276593	Chmielewskii
SL4.0ch02	46379577	46381451	Neorickii
SL4.0ch02	46467018	46471070	Chmielewskii
SL4.0ch02	46508869	46510923	Chmielewskii
SL4.0ch02	46585625	46590362	Chmielewskii
SL4.0ch02	46704621	46708185	Chmielewskii
SL4.0ch02	46706844	46711289	Neorickii
SL4.0ch02	46883602	46885860	Neorickii
SL4.0ch02	46902460	46903178	Neorickii
SL4.0ch02	46916468	46918659	Chmielewskii
SL4.0ch02	46956688	46960966	Pennellii
SL4.0ch02	46988555	46989306	Habrochaites
SL4.0ch02	47004919	47009132	Pennellii
SL4.0ch02	47005339	47009595	Habrochaites
SL4.0ch02	47008630	47008915	Habrochaites
SL4.0ch02	47168882	47171896	Pimpinellifolium
SL4.0ch02	47173053	47177488	Neorickii
SL4.0ch02	47205540	47210445	Neorickii
SL4.0ch02	47210063	47213525	Neorickii
SL4.0ch02	47210316	47215109	Chmielewskii
SL4.0ch02	47233737	47233872	Habrochaites
SL4.0ch02	47234015	47234112	Pennellii
SL4.0ch02	47237470	47240227	Chmielewskii
SL4.0ch02	47237896	47240329	Habrochaites
SL4.0ch02	47307734	47308196	Chmielewskii
SL4.0ch02	47352918	47355352	Pimpinellifolium
SL4.0ch02	47360487	47362358	Chmielewskii
SL4.0ch02	47439119	47442177	Pennellii
SL4.0ch02	47444298	47446961	Pennellii
SL4.0ch02	47444349	47445833	Habrochaites
SL4.0ch02	47626345	47629384	Pimpinellifolium
SL4.0ch02	47636689	47637732	Neorickii
SL4.0ch02	47647536	47649278	Chmielewskii
SL4.0ch02	47697837	47699657	Chmielewskii
SL4.0ch02	47715894	47720308	Chmielewskii
SL4.0ch02	47757208	47759156	Neorickii
SL4.0ch02	47757496	47761120	Pennellii
SL4.0ch02	47893787	47895209	Pennellii
SL4.0ch02	47952060	47956329	Neorickii
SL4.0ch02	47956470	47958664	Neorickii
SL4.0ch02	47982116	47985967	Neorickii
SL4.0ch02	48006798	48007182	Pennellii
SL4.0ch02	48049888	48050748	Neorickii
SL4.0ch02	48082672	48083525	Neorickii
SL4.0ch02	48117607	48122395	Pennellii
SL4.0ch02	48182259	48182504	Habrochaites
SL4.0ch02	48212347	48216308	Habrochaites
SL4.0ch02	48219164	48219994	Chmielewskii
SL4.0ch02	48227097	48230154	Habrochaites
SL4.0ch02	48402272	48404985	Neorickii
SL4.0ch02	48424711	48426496	Neorickii
SL4.0ch02	48458470	48459685	Chmielewskii
SL4.0ch02	48480106	48482543	Neorickii
SL4.0ch02	48495405	48499716	Chmielewskii
SL4.0ch02	48627389	48628856	Pimpinellifolium
SL4.0ch02	48635835	48638461	Neorickii
SL4.0ch02	48637990	48638461	Pennellii
SL4.0ch02	48682429	48683858	Pennellii
SL4.0ch02	48698082	48699826	Neorickii
SL4.0ch02	48703309	48706162	Neorickii
SL4.0ch02	48713556	48714677	Chmielewskii
SL4.0ch02	48745224	48747351	Pennellii
SL4.0ch02	48852661	48856180	Chmielewskii
SL4.0ch02	48868169	48869293	Neorickii
SL4.0ch02	48868221	48872862	Neorickii
SL4.0ch02	48868275	48868721	Pennellii
SL4.0ch02	48988149	48988323	Neorickii
SL4.0ch02	49018877	49020535	Pennellii
SL4.0ch02	49028737	49032734	Pimpinellifolium
SL4.0ch02	49072508	49073353	Chmielewskii
SL4.0ch02	49120670	49121339	Pennellii
SL4.0ch02	49120670	49124679	Habrochaites
SL4.0ch02	49120740	49125661	Neorickii
SL4.0ch02	49197886	49199894	Pimpinellifolium
SL4.0ch02	49210088	49214340	Neorickii
SL4.0ch02	49241932	49245284	Pennellii
SL4.0ch02	49244347	49249125	Chmielewskii
SL4.0ch02	49306892	49308930	Pennellii
SL4.0ch02	49370335	49371224	Pimpinellifolium
SL4.0ch02	49399635	49400000	Pennellii
SL4.0ch02	49419050	49422311	Habrochaites
SL4.0ch02	49420392	49420714	Neorickii
SL4.0ch02	49423086	49424017	Pennellii
SL4.0ch02	49446209	49450923	Pimpinellifolium
SL4.0ch02	49482105	49485082	Neorickii
SL4.0ch02	49501699	49504768	Pennellii
SL4.0ch02	49543390	49545022	Neorickii
SL4.0ch02	49569197	49569441	Chmielewskii
SL4.0ch02	49594797	49595316	Pennellii
SL4.0ch02	49595644	49595963	Neorickii
SL4.0ch02	49611292	49615064	Neorickii
SL4.0ch02	49618171	49622734	Neorickii
SL4.0ch02	49668459	49672100	Neorickii
SL4.0ch02	49680275	49685073	Chmielewskii
SL4.0ch02	49729424	49730425	Pennellii
SL4.0ch02	49756963	49760951	Neorickii
SL4.0ch02	49772335	49775852	Neorickii
SL4.0ch02	49776715	49777992	Pennellii
SL4.0ch02	49831348	49832842	Neorickii
SL4.0ch02	49842203	49843487	Pennellii
SL4.0ch02	49864209	49865072	Pennellii
SL4.0ch02	49877999	49879402	Neorickii
SL4.0ch02	49885773	49886149	Chmielewskii
SL4.0ch02	49886701	49887392	Pennellii
SL4.0ch02	49921372	49922244	Pennellii
SL4.0ch02	49955640	49955880	Neorickii
SL4.0ch02	50003110	50007109	Habrochaites
SL4.0ch02	50099227	50099864	Chmielewskii
SL4.0ch02	50103522	50104843	Chmielewskii
SL4.0ch02	50120081	50120364	Neorickii
SL4.0ch02	50220239	50223265	Pennellii
SL4.0ch02	50221314	50223588	Pennellii
SL4.0ch02	50224689	50225587	Pennellii
SL4.0ch02	50254409	50257835	Neorickii
SL4.0ch02	50256192	50259868	Chmielewskii
SL4.0ch02	50258488	50262222	Neorickii
SL4.0ch02	50431204	50435424	Habrochaites
SL4.0ch02	50431446	50435706	Neorickii
SL4.0ch02	50469305	50474055	Habrochaites
SL4.0ch02	50470787	50474858	Chmielewskii
SL4.0ch02	50484726	50489536	Pennellii
SL4.0ch02	50580878	50583708	Neorickii
SL4.0ch02	50586919	50587254	Pennellii
SL4.0ch02	50618233	50621284	Chmielewskii
SL4.0ch02	50632602	50634226	Pennellii
SL4.0ch02	50635618	50639921	Habrochaites
SL4.0ch02	50650382	50654387	Habrochaites
SL4.0ch02	50652065	50654333	Pennellii
SL4.0ch02	50712664	50715904	Neorickii
SL4.0ch02	50715511	50716909	Neorickii
SL4.0ch02	50757863	50759313	Habrochaites
SL4.0ch02	50758779	50761898	Neorickii
SL4.0ch02	50781172	50785467	Neorickii
SL4.0ch02	50868801	50871100	Chmielewskii
SL4.0ch02	50871274	50872372	Pimpinellifolium
SL4.0ch02	50893268	50896128	Chmielewskii
SL4.0ch02	50945674	50947873	Pennellii
SL4.0ch02	50966583	50967135	Neorickii
SL4.0ch02	50991850	50994963	Pennellii
SL4.0ch02	51044952	51047147	Chmielewskii
SL4.0ch02	51079143	51081224	Habrochaites
SL4.0ch02	51098275	51101028	Neorickii
SL4.0ch02	51121599	51124687	Neorickii
SL4.0ch02	51131382	51133704	Pimpinellifolium
SL4.0ch02	51148523	51152397	Habrochaites
SL4.0ch02	51191463	51192222	Chmielewskii
SL4.0ch02	51226877	51228042	Neorickii
SL4.0ch02	51230039	51232658	Pimpinellifolium
SL4.0ch02	51243371	51243380	Pennellii
SL4.0ch02	51244059	51246570	Pennellii
SL4.0ch02	51246743	51250873	Neorickii
SL4.0ch02	51256839	51259921	Neorickii
SL4.0ch02	51272770	51274418	Pennellii
SL4.0ch02	51294758	51295568	Habrochaites
SL4.0ch02	51296476	51297282	Neorickii
SL4.0ch02	51305850	51305926	Pennellii
SL4.0ch02	51332481	51335388	Habrochaites
SL4.0ch02	51404489	51407770	Chmielewskii
SL4.0ch02	51415367	51415902	Habrochaites
SL4.0ch02	51420758	51423547	Pennellii
SL4.0ch02	51483927	51485191	Neorickii
SL4.0ch02	51490526	51490871	Pennellii
SL4.0ch02	51495849	51497378	Neorickii
SL4.0ch02	51510109	51510155	Pennellii
SL4.0ch02	51525030	51529581	Pennellii
SL4.0ch02	51535954	51539272	Chmielewskii
SL4.0ch02	51575721	51578401	Pennellii
SL4.0ch02	51760690	51763404	Chmielewskii
SL4.0ch02	51761667	51764863	Habrochaites
SL4.0ch02	51820669	51821375	Pimpinellifolium
SL4.0ch02	51826141	51826146	Pimpinellifolium
SL4.0ch02	51875552	51880072	Neorickii
SL4.0ch02	51881465	51882013	Pennellii
SL4.0ch02	51882770	51883601	Pennellii
SL4.0ch02	51969540	51972532	Pennellii
SL4.0ch02	52044262	52047035	Pimpinellifolium
SL4.0ch02	52051635	52053850	Chmielewskii
SL4.0ch02	52074020	52076969	Pimpinellifolium
SL4.0ch02	52078994	52082020	Neorickii
SL4.0ch02	52109137	52110931	Pennellii
SL4.0ch02	52110807	52113791	Chmielewskii
SL4.0ch02	52123977	52125163	Chmielewskii
SL4.0ch02	52162555	52165616	Chmielewskii
SL4.0ch02	52172734	52175551	Neorickii
SL4.0ch02	52283532	52285723	Chmielewskii
SL4.0ch02	52305508	52306912	Chmielewskii
SL4.0ch02	52316194	52320508	Neorickii
SL4.0ch02	52331412	52331634	Pennellii
SL4.0ch02	52473718	52474971	Neorickii
SL4.0ch02	52489784	52490474	Chmielewskii
SL4.0ch02	52627195	52630559	Habrochaites
SL4.0ch02	52642796	52644904	Neorickii
SL4.0ch02	52645514	52646186	Pennellii
SL4.0ch02	52655501	52658442	Pennellii
SL4.0ch02	52727697	52732197	Habrochaites
SL4.0ch02	52763086	52768064	Chmielewskii
SL4.0ch02	52852566	52853265	Chmielewskii
SL4.0ch02	53014400	53016845	Neorickii
SL4.0ch03	155123	158053	Pimpinellifolium
SL4.0ch03	171506	173967	Pennellii
SL4.0ch03	174054	174630	Habrochaites
SL4.0ch03	198645	200414	Pimpinellifolium
SL4.0ch03	205473	205835	Pennellii
SL4.0ch03	296609	300475	Pennellii
SL4.0ch03	296975	297852	Pennellii
SL4.0ch03	307236	308775	Neorickii
SL4.0ch03	351640	356107	Pennellii
SL4.0ch03	359527	362360	Pimpinellifolium
SL4.0ch03	360081	364125	Habrochaites
SL4.0ch03	385022	388831	Chmielewskii
SL4.0ch03	459964	463063	Chmielewskii
SL4.0ch03	461130	463130	Neorickii
SL4.0ch03	461417	462492	Neorickii
SL4.0ch03	469814	471424	Habrochaites
SL4.0ch03	473932	473956	Chmielewskii
SL4.0ch03	474504	476235	Pennellii
SL4.0ch03	486376	491166	Chmielewskii
SL4.0ch03	486879	488046	Pennellii
SL4.0ch03	508345	508838	Chmielewskii
SL4.0ch03	510545	512524	Pennellii
SL4.0ch03	520563	523026	Chmielewskii
SL4.0ch03	525516	525539	Neorickii
SL4.0ch03	574593	577535	Pennellii
SL4.0ch03	581074	581554	Pennellii
SL4.0ch03	601477	604923	Neorickii
SL4.0ch03	612367	613179	Pimpinellifolium
SL4.0ch03	640125	643492	Habrochaites
SL4.0ch03	650540	651308	Chmielewskii
SL4.0ch03	652919	654092	Chmielewskii
SL4.0ch03	663337	667518	Chmielewskii
SL4.0ch03	729800	732153	Chmielewskii
SL4.0ch03	778357	778444	Pennellii
SL4.0ch03	791106	792085	Chmielewskii
SL4.0ch03	793642	796205	Habrochaites
SL4.0ch03	805585	810482	Pennellii
SL4.0ch03	806359	808514	Pimpinellifolium
SL4.0ch03	808709	812285	Neorickii
SL4.0ch03	863117	863357	Neorickii
SL4.0ch03	879639	882788	Neorickii
SL4.0ch03	893471	895270	Chmielewskii
SL4.0ch03	899179	902685	Pimpinellifolium
SL4.0ch03	909953	910506	Pennellii
SL4.0ch03	916109	916284	Neorickii
SL4.0ch03	937134	940018	Pennellii
SL4.0ch03	1036232	1038717	Neorickii
SL4.0ch03	1096011	1096500	Pennellii
SL4.0ch03	1114121	1117036	Habrochaites
SL4.0ch03	1140888	1144170	Pennellii
SL4.0ch03	1143115	1144116	Habrochaites
SL4.0ch03	1147850	1148120	Chmielewskii
SL4.0ch03	1148980	1149597	Chmielewskii
SL4.0ch03	1158891	1162108	Pimpinellifolium
SL4.0ch03	1187820	1191676	Pennellii
SL4.0ch03	1201642	1205192	Pimpinellifolium
SL4.0ch03	1204784	1209745	Neorickii
SL4.0ch03	1212008	1216258	Pennellii
SL4.0ch03	1218167	1222821	Neorickii
SL4.0ch03	1226383	1229368	Pennellii
SL4.0ch03	1264936	1268424	Neorickii
SL4.0ch03	1294436	1294551	Neorickii
SL4.0ch03	1326583	1328708	Pennellii
SL4.0ch03	1328090	1332547	Neorickii
SL4.0ch03	1338527	1339003	Pennellii
SL4.0ch03	1344140	1346537	Pennellii
SL4.0ch03	1383658	1388382	Pennellii
SL4.0ch03	1390220	1393095	Pimpinellifolium
SL4.0ch03	1391560	1392227	Neorickii
SL4.0ch03	1393401	1394062	Pennellii
SL4.0ch03	1393663	1394230	Pimpinellifolium
SL4.0ch03	1408333	1409195	Chmielewskii
SL4.0ch03	1414496	1414627	Neorickii
SL4.0ch03	1417820	1422193	Chmielewskii
SL4.0ch03	1425504	1429064	Neorickii
SL4.0ch03	1429324	1430209	Habrochaites
SL4.0ch03	1431409	1433883	Chmielewskii
SL4.0ch03	1431715	1436246	Pimpinellifolium
SL4.0ch03	1441950	1446323	Chmielewskii
SL4.0ch03	1445825	1448814	Neorickii
SL4.0ch03	1477935	1480942	Pennellii
SL4.0ch03	1478313	1478875	Pennellii
SL4.0ch03	1514689	1515390	Pimpinellifolium
SL4.0ch03	1541953	1542720	Pennellii
SL4.0ch03	1547706	1548211	Neorickii
SL4.0ch03	1553059	1556434	Pennellii
SL4.0ch03	1562803	1563672	Pennellii
SL4.0ch03	1588348	1589193	Chmielewskii
SL4.0ch03	1615384	1619950	Neorickii
SL4.0ch03	1642021	1642398	Chmielewskii
SL4.0ch03	1656148	1660526	Pennellii
SL4.0ch03	1676136	1677213	Habrochaites
SL4.0ch03	1747562	1750682	Neorickii
SL4.0ch03	1758565	1759085	Chmielewskii
SL4.0ch03	1762829	1766820	Chmielewskii
SL4.0ch03	1764200	1765635	Neorickii
SL4.0ch03	1782834	1784279	Neorickii
SL4.0ch03	1785793	1790259	Habrochaites
SL4.0ch03	1793177	1795939	Pennellii
SL4.0ch03	1793279	1793504	Chmielewskii
SL4.0ch03	1796033	1800056	Neorickii
SL4.0ch03	1808027	1811250	Neorickii
SL4.0ch03	1808339	1812316	Chmielewskii
SL4.0ch03	1810327	1811748	Neorickii
SL4.0ch03	1825725	1827842	Neorickii
SL4.0ch03	1826108	1830112	Pennellii
SL4.0ch03	1827100	1827256	Chmielewskii
SL4.0ch03	1840515	1844994	Pennellii
SL4.0ch03	1843633	1844722	Pennellii
SL4.0ch03	1844186	1845914	Chmielewskii
SL4.0ch03	1844431	1845232	Chmielewskii
SL4.0ch03	1858073	1861173	Pennellii
SL4.0ch03	1859083	1862984	Pennellii
SL4.0ch03	1873135	1877671	Neorickii
SL4.0ch03	1889559	1893664	Pimpinellifolium
SL4.0ch03	1893318	1893333	Pimpinellifolium
SL4.0ch03	1917040	1921762	Pennellii
SL4.0ch03	1920576	1922335	Pennellii
SL4.0ch03	1921547	1921687	Pennellii
SL4.0ch03	1937603	1937999	Chmielewskii
SL4.0ch03	1942472	1942693	Pennellii
SL4.0ch03	1957448	1961222	Neorickii
SL4.0ch03	1962490	1965136	Chmielewskii
SL4.0ch03	1970209	1970230	Pennellii
SL4.0ch03	1971876	1973990	Pennellii
SL4.0ch03	1981834	1983903	Pimpinellifolium
SL4.0ch03	2022794	2022815	Chmielewskii
SL4.0ch03	2043784	2044402	Neorickii
SL4.0ch03	2085568	2087601	Chmielewskii
SL4.0ch03	2085880	2089785	Chmielewskii
SL4.0ch03	2087791	2089002	Habrochaites
SL4.0ch03	2135675	2138181	Chmielewskii
SL4.0ch03	2231873	2235624	Pennellii
SL4.0ch03	2240016	2240023	Pennellii
SL4.0ch03	2261709	2262413	Pimpinellifolium
SL4.0ch03	2270139	2274813	Pennellii
SL4.0ch03	2303025	2304632	Pennellii
SL4.0ch03	2348945	2353178	Pimpinellifolium
SL4.0ch03	2418124	2418155	Habrochaites
SL4.0ch03	2462334	2464996	Neorickii
SL4.0ch03	2462551	2465771	Chmielewskii
SL4.0ch03	2464520	2464855	Pennellii
SL4.0ch03	2472538	2473746	Neorickii
SL4.0ch03	2473181	2473611	Pennellii
SL4.0ch03	2495642	2496564	Pennellii
SL4.0ch03	2604541	2604617	Pennellii
SL4.0ch03	2604794	2608748	Neorickii
SL4.0ch03	2641329	2643278	Chmielewskii
SL4.0ch03	2642787	2644522	Chmielewskii
SL4.0ch03	2645728	2646786	Pennellii
SL4.0ch03	2653218	2653350	Chmielewskii
SL4.0ch03	2658861	2663411	Pennellii
SL4.0ch03	2660289	2664466	Chmielewskii
SL4.0ch03	2663411	2663725	Chmielewskii
SL4.0ch03	2676045	2679341	Chmielewskii
SL4.0ch03	2676342	2678721	Chmielewskii
SL4.0ch03	2680625	2682728	Chmielewskii
SL4.0ch03	2688190	2689839	Habrochaites
SL4.0ch03	2713408	2718340	Habrochaites
SL4.0ch03	2744997	2746218	Neorickii
SL4.0ch03	2746101	2749350	Chmielewskii
SL4.0ch03	2769735	2770004	Chmielewskii
SL4.0ch03	2787505	2790325	Neorickii
SL4.0ch03	2805793	2807409	Chmielewskii
SL4.0ch03	2824806	2827378	Pimpinellifolium
SL4.0ch03	2851203	2851493	Chmielewskii
SL4.0ch03	2894781	2896778	Neorickii
SL4.0ch03	2919191	2920667	Neorickii
SL4.0ch03	3020105	3021841	Neorickii
SL4.0ch03	3063740	3067925	Chmielewskii
SL4.0ch03	3095227	3099328	Habrochaites
SL4.0ch03	3098929	3100851	Neorickii
SL4.0ch03	3103814	3104498	Habrochaites
SL4.0ch03	3104108	3108347	Chmielewskii
SL4.0ch03	3106347	3106474	Chmielewskii
SL4.0ch03	3120135	3123748	Neorickii
SL4.0ch03	3124486	3128353	Neorickii
SL4.0ch03	3131105	3135389	Chmielewskii
SL4.0ch03	3131951	3134058	Chmielewskii
SL4.0ch03	3132799	3135278	Neorickii
SL4.0ch03	3135229	3135617	Pimpinellifolium
SL4.0ch03	3147977	3148497	Habrochaites
SL4.0ch03	3194423	3199313	Neorickii
SL4.0ch03	3240212	3242627	Habrochaites
SL4.0ch03	3242376	3244402	Chmielewskii
SL4.0ch03	3244430	3244802	Neorickii
SL4.0ch03	3244835	3248536	Chmielewskii
SL4.0ch03	3305287	3309962	Chmielewskii
SL4.0ch03	3329433	3332515	Habrochaites
SL4.0ch03	3349388	3349780	Neorickii
SL4.0ch03	3352950	3355330	Habrochaites
SL4.0ch03	3386529	3389143	Neorickii
SL4.0ch03	3398793	3399106	Chmielewskii
SL4.0ch03	3420324	3421901	Habrochaites
SL4.0ch03	3421372	3421600	Neorickii
SL4.0ch03	3422162	3422244	Neorickii
SL4.0ch03	3427541	3431609	Pimpinellifolium
SL4.0ch03	3438165	3439858	Chmielewskii
SL4.0ch03	3444362	3445348	Neorickii
SL4.0ch03	3512184	3513044	Chmielewskii
SL4.0ch03	3520103	3524101	Chmielewskii
SL4.0ch03	3522737	3526845	Chmielewskii
SL4.0ch03	3524905	3526745	Chmielewskii
SL4.0ch03	3545346	3548995	Chmielewskii
SL4.0ch03	3590664	3595113	Chmielewskii
SL4.0ch03	3595378	3595698	Pimpinellifolium
SL4.0ch03	3595581	3595686	Neorickii
SL4.0ch03	3612047	3615575	Habrochaites
SL4.0ch03	3613908	3616765	Chmielewskii
SL4.0ch03	3614908	3617725	Neorickii
SL4.0ch03	3620701	3622817	Habrochaites
SL4.0ch03	3654338	3654581	Neorickii
SL4.0ch03	3698368	3702721	Habrochaites
SL4.0ch03	3699636	3701844	Neorickii
SL4.0ch03	3718472	3718911	Habrochaites
SL4.0ch03	3800368	3803379	Neorickii
SL4.0ch03	3805092	3809106	Habrochaites
SL4.0ch03	3891337	3894115	Chmielewskii
SL4.0ch03	3891705	3894619	Pimpinellifolium
SL4.0ch03	3918510	3918691	Chmielewskii
SL4.0ch03	4080483	4080723	Neorickii
SL4.0ch03	4104299	4107995	Chmielewskii
SL4.0ch03	4125968	4126893	Pimpinellifolium
SL4.0ch03	4126355	4126384	Neorickii
SL4.0ch03	4185274	4189290	Habrochaites
SL4.0ch03	4272077	4276689	Habrochaites
SL4.0ch03	4277382	4277484	Chmielewskii
SL4.0ch03	4281707	4282245	Chmielewskii
SL4.0ch03	4288005	4289941	Pimpinellifolium
SL4.0ch03	4309569	4310571	Pimpinellifolium
SL4.0ch03	4324571	4325946	Chmielewskii
SL4.0ch03	4370758	4372694	Neorickii
SL4.0ch03	4372064	4372398	Neorickii
SL4.0ch03	4384250	4385248	Habrochaites
SL4.0ch03	4384646	4385976	Habrochaites
SL4.0ch03	4385840	4386685	Pimpinellifolium
SL4.0ch03	4459592	4461735	Pimpinellifolium
SL4.0ch03	4468496	4470142	Neorickii
SL4.0ch03	4475071	4479648	Chmielewskii
SL4.0ch03	4502486	4504996	Pimpinellifolium
SL4.0ch03	4589181	4592580	Neorickii
SL4.0ch03	4665406	4669169	Neorickii
SL4.0ch03	4749778	4751313	Neorickii
SL4.0ch03	4774902	4778410	Neorickii
SL4.0ch03	4777312	4779783	Neorickii
SL4.0ch03	4778651	4781383	Chmielewskii
SL4.0ch03	4820453	4821126	Pimpinellifolium
SL4.0ch03	4911926	4916852	Neorickii
SL4.0ch03	4932005	4934003	Chmielewskii
SL4.0ch03	4961186	4965901	Pimpinellifolium
SL4.0ch03	4961525	4961882	Pimpinellifolium
SL4.0ch03	4967557	4970926	Neorickii
SL4.0ch03	5077201	5078796	Chmielewskii
SL4.0ch03	5085505	5089731	Pimpinellifolium
SL4.0ch03	5243276	5243649	Habrochaites
SL4.0ch03	5317939	5321307	Chmielewskii
SL4.0ch03	5519880	5523063	Pennellii
SL4.0ch03	5591243	5592082	Pennellii
SL4.0ch03	5632100	5632368	Chmielewskii
SL4.0ch03	5689796	5690767	Pimpinellifolium
SL4.0ch03	5697978	5701513	Pennellii
SL4.0ch03	5738391	5741890	Chmielewskii
SL4.0ch03	5792233	5792245	Pennellii
SL4.0ch03	6005754	6006657	Pimpinellifolium
SL4.0ch03	6233081	6234340	Chmielewskii
SL4.0ch03	6516381	6520047	Pimpinellifolium
SL4.0ch03	6752725	6752766	Habrochaites
SL4.0ch03	6834806	6835265	Pennellii
SL4.0ch03	7035836	7039219	Pimpinellifolium
SL4.0ch03	7325585	7327294	Neorickii
SL4.0ch03	7583120	7585179	Chmielewskii
SL4.0ch03	7777421	7781540	Pennellii
SL4.0ch03	14698630	14701710	Pennellii
SL4.0ch03	17151728	17151735	Habrochaites
SL4.0ch03	17160478	17165123	Habrochaites
SL4.0ch03	19183056	19184172	Neorickii
SL4.0ch03	19783342	19784311	Pimpinellifolium
SL4.0ch03	21074531	21077778	Pimpinellifolium
SL4.0ch03	21532918	21533102	Neorickii
SL4.0ch03	24461890	24462131	Pimpinellifolium
SL4.0ch03	25273184	25273906	Pimpinellifolium
SL4.0ch03	26463380	26467144	Neorickii
SL4.0ch03	28531363	28534256	Neorickii
SL4.0ch03	28689730	28690094	Habrochaites
SL4.0ch03	28864127	28868966	Habrochaites
SL4.0ch03	29118794	29119878	Chmielewskii
SL4.0ch03	29441138	29441194	Neorickii
SL4.0ch03	29584200	29585502	Habrochaites
SL4.0ch03	30922034	30922972	Neorickii
SL4.0ch03	31104287	31107853	Pennellii
SL4.0ch03	32930997	32934157	Pimpinellifolium
SL4.0ch03	33044954	33048593	Pimpinellifolium
SL4.0ch03	33387055	33387056	Neorickii
SL4.0ch03	34289835	34294707	Neorickii
SL4.0ch03	35449421	35452427	Pimpinellifolium
SL4.0ch03	36476541	36478493	Pimpinellifolium
SL4.0ch03	37790758	37795107	Pimpinellifolium
SL4.0ch03	43288205	43288765	Pimpinellifolium
SL4.0ch03	45604956	45607068	Pimpinellifolium
SL4.0ch03	46567132	46571145	Pimpinellifolium
SL4.0ch03	47251491	47255710	Pimpinellifolium
SL4.0ch03	47830504	47832812	Pimpinellifolium
SL4.0ch03	48967022	48968511	Neorickii
SL4.0ch03	49186586	49188832	Pimpinellifolium
SL4.0ch03	49748184	49752423	Neorickii
SL4.0ch03	50314283	50318081	Pimpinellifolium
SL4.0ch03	51255523	51255577	Habrochaites
SL4.0ch03	51257018	51261833	Pimpinellifolium
SL4.0ch03	52352866	52356116	Pimpinellifolium
SL4.0ch03	52901451	52901463	Habrochaites
SL4.0ch03	54099029	54099105	Neorickii
SL4.0ch03	54109089	54113276	Pimpinellifolium
SL4.0ch03	54220689	54224204	Chmielewskii
SL4.0ch03	54307307	54307763	Neorickii
SL4.0ch03	54310232	54310660	Pimpinellifolium
SL4.0ch03	54310870	54313700	Pennellii
SL4.0ch03	54384870	54385174	Pennellii
SL4.0ch03	54438453	54440229	Neorickii
SL4.0ch03	54549098	54550206	Pimpinellifolium
SL4.0ch03	54639159	54639357	Chmielewskii
SL4.0ch03	54659432	54661579	Pimpinellifolium
SL4.0ch03	54706349	54710929	Neorickii
SL4.0ch03	54709109	54713399	Neorickii
SL4.0ch03	54710929	54714412	Chmielewskii
SL4.0ch03	54712885	54713810	Chmielewskii
SL4.0ch03	54833130	54833250	Habrochaites
SL4.0ch03	54892360	54894284	Pimpinellifolium
SL4.0ch03	55049539	55053960	Pimpinellifolium
SL4.0ch03	55056713	55056771	Pimpinellifolium
SL4.0ch03	55089679	55090731	Pennellii
SL4.0ch03	55109317	55110512	Neorickii
SL4.0ch03	55110706	55111068	Pennellii
SL4.0ch03	55122316	55126489	Pennellii
SL4.0ch03	55153300	55156296	Pimpinellifolium
SL4.0ch03	55170189	55170583	Neorickii
SL4.0ch03	55324492	55325128	Pimpinellifolium
SL4.0ch03	55396915	55400958	Pennellii
SL4.0ch03	55407297	55411291	Neorickii
SL4.0ch03	55428219	55428498	Chmielewskii
SL4.0ch03	55483630	55483837	Habrochaites
SL4.0ch03	55491914	55492883	Chmielewskii
SL4.0ch03	55506847	55507623	Pimpinellifolium
SL4.0ch03	55639234	55639536	Chmielewskii
SL4.0ch03	55710335	55711378	Neorickii
SL4.0ch03	55729413	55729446	Pennellii
SL4.0ch03	55775933	55776087	Neorickii
SL4.0ch03	55820717	55821258	Chmielewskii
SL4.0ch03	55839800	55840248	Pimpinellifolium
SL4.0ch03	55854842	55855602	Neorickii
SL4.0ch03	55868050	55869026	Neorickii
SL4.0ch03	55889284	55892048	Chmielewskii
SL4.0ch03	55907513	55910354	Chmielewskii
SL4.0ch03	56010025	56014494	Pennellii
SL4.0ch03	56116279	56118202	Pennellii
SL4.0ch03	56117204	56118202	Habrochaites
SL4.0ch03	56125961	56130903	Neorickii
SL4.0ch03	56126986	56130903	Neorickii
SL4.0ch03	56305904	56305948	Pimpinellifolium
SL4.0ch03	56318383	56320606	Chmielewskii
SL4.0ch03	56340555	56342974	Chmielewskii
SL4.0ch03	56407875	56411024	Habrochaites
SL4.0ch03	56409715	56414192	Pennellii
SL4.0ch03	56556993	56559692	Pennellii
SL4.0ch03	56665082	56666604	Neorickii
SL4.0ch03	56679069	56679556	Habrochaites
SL4.0ch03	56721832	56723318	Chmielewskii
SL4.0ch03	56761948	56761981	Chmielewskii
SL4.0ch03	56762707	56763113	Pennellii
SL4.0ch03	56784399	56784678	Pennellii
SL4.0ch03	56785856	56786098	Neorickii
SL4.0ch03	56899250	56899259	Pennellii
SL4.0ch03	57002031	57003433	Habrochaites
SL4.0ch03	57062061	57066029	Chmielewskii
SL4.0ch03	57144851	57146006	Neorickii
SL4.0ch03	57148794	57149181	Pennellii
SL4.0ch03	57192722	57193025	Habrochaites
SL4.0ch03	57210050	57212690	Neorickii
SL4.0ch03	57216214	57220190	Chmielewskii
SL4.0ch03	57339079	57343131	Pennellii
SL4.0ch03	57341746	57346618	Neorickii
SL4.0ch03	57342905	57345378	Neorickii
SL4.0ch03	57357596	57361915	Habrochaites
SL4.0ch03	57411065	57415704	Pennellii
SL4.0ch03	57487029	57491404	Chmielewskii
SL4.0ch03	57499668	57502963	Pennellii
SL4.0ch03	57530533	57530661	Habrochaites
SL4.0ch03	57537590	57538153	Chmielewskii
SL4.0ch03	57548178	57549506	Chmielewskii
SL4.0ch03	57550541	57552880	Neorickii
SL4.0ch03	57584339	57585952	Neorickii
SL4.0ch03	57590677	57590916	Neorickii
SL4.0ch03	57648763	57649371	Habrochaites
SL4.0ch03	57717076	57719137	Habrochaites
SL4.0ch03	57722659	57722817	Chmielewskii
SL4.0ch03	57753723	57756751	Neorickii
SL4.0ch03	57770941	57770957	Chmielewskii
SL4.0ch03	57777448	57778355	Neorickii
SL4.0ch03	57778123	57778860	Neorickii
SL4.0ch03	57785455	57787976	Neorickii
SL4.0ch03	57833641	57834589	Chmielewskii
SL4.0ch03	57839601	57843877	Pimpinellifolium
SL4.0ch03	57839974	57841769	Chmielewskii
SL4.0ch03	57867526	57871944	Chmielewskii
SL4.0ch03	57869821	57872857	Neorickii
SL4.0ch03	57908636	57912801	Pennellii
SL4.0ch03	57926971	57931698	Pennellii
SL4.0ch03	57932593	57935091	Pennellii
SL4.0ch03	57970265	57971968	Neorickii
SL4.0ch03	57991105	57995356	Neorickii
SL4.0ch03	57992266	57996024	Neorickii
SL4.0ch03	57999310	58003366	Pimpinellifolium
SL4.0ch03	58005647	58006010	Neorickii
SL4.0ch03	58014850	58017543	Neorickii
SL4.0ch03	58034347	58037401	Neorickii
SL4.0ch03	58061162	58065816	Chmielewskii
SL4.0ch03	58062333	58063317	Neorickii
SL4.0ch03	58076892	58078671	Pennellii
SL4.0ch03	58084067	58084655	Chmielewskii
SL4.0ch03	58090926	58092042	Neorickii
SL4.0ch03	58123401	58126957	Chmielewskii
SL4.0ch03	58168725	58169805	Pennellii
SL4.0ch03	58261156	58263209	Chmielewskii
SL4.0ch03	58336164	58336602	Habrochaites
SL4.0ch03	58367447	58371592	Pimpinellifolium
SL4.0ch03	58377482	58377935	Pennellii
SL4.0ch03	58427717	58428985	Habrochaites
SL4.0ch03	58447473	58452102	Pimpinellifolium
SL4.0ch03	58450635	58454806	Chmielewskii
SL4.0ch03	58455133	58457112	Chmielewskii
SL4.0ch03	58460816	58462463	Chmielewskii
SL4.0ch03	58477264	58479503	Chmielewskii
SL4.0ch03	58498451	58499377	Chmielewskii
SL4.0ch03	58552880	58553044	Neorickii
SL4.0ch03	58572999	58573375	Pimpinellifolium
SL4.0ch03	58585093	58588279	Chmielewskii
SL4.0ch03	58596098	58598543	Pennellii
SL4.0ch03	58623040	58623058	Chmielewskii
SL4.0ch03	58627505	58630059	Pennellii
SL4.0ch03	58699023	58699032	Pennellii
SL4.0ch03	58737278	58741071	Pennellii
SL4.0ch03	58753936	58756749	Pennellii
SL4.0ch03	58767045	58768428	Neorickii
SL4.0ch03	58792439	58796065	Pennellii
SL4.0ch03	58848424	58851547	Neorickii
SL4.0ch03	58872957	58873183	Neorickii
SL4.0ch03	58891061	58893021	Chmielewskii
SL4.0ch03	58953082	58953126	Pennellii
SL4.0ch03	58958208	58960977	Habrochaites
SL4.0ch03	58974382	58976864	Neorickii
SL4.0ch03	58994287	58996568	Pennellii
SL4.0ch03	59021659	59025135	Chmielewskii
SL4.0ch03	59025606	59030081	Chmielewskii
SL4.0ch03	59030895	59031259	Chmielewskii
SL4.0ch03	59039800	59041609	Habrochaites
SL4.0ch03	59115139	59118506	Chmielewskii
SL4.0ch03	59117283	59119437	Pennellii
SL4.0ch03	59171284	59174100	Pimpinellifolium
SL4.0ch03	59179757	59180930	Chmielewskii
SL4.0ch03	59183157	59186469	Chmielewskii
SL4.0ch03	59189577	59192990	Habrochaites
SL4.0ch03	59266543	59266773	Pennellii
SL4.0ch03	59276004	59280085	Neorickii
SL4.0ch03	59308205	59309064	Neorickii
SL4.0ch03	59319136	59319369	Chmielewskii
SL4.0ch03	59326025	59328278	Neorickii
SL4.0ch03	59326826	59327031	Chmielewskii
SL4.0ch03	59355758	59356907	Pennellii
SL4.0ch03	59387722	59391124	Pennellii
SL4.0ch03	59422969	59425312	Chmielewskii
SL4.0ch03	59497120	59499633	Chmielewskii
SL4.0ch03	59530946	59531911	Pennellii
SL4.0ch03	59598165	59599516	Pimpinellifolium
SL4.0ch03	59652506	59654350	Neorickii
SL4.0ch03	59654353	59654952	Habrochaites
SL4.0ch03	59733121	59733617	Pimpinellifolium
SL4.0ch03	59813819	59816568	Pennellii
SL4.0ch03	59815733	59816908	Pennellii
SL4.0ch03	59873601	59873963	Pennellii
SL4.0ch03	59913276	59914000	Chmielewskii
SL4.0ch03	59915272	59915299	Habrochaites
SL4.0ch03	59915828	59917256	Neorickii
SL4.0ch03	59987762	59990270	Chmielewskii
SL4.0ch03	59988068	59991304	Habrochaites
SL4.0ch03	60029109	60031933	Pimpinellifolium
SL4.0ch03	60036178	60041092	Pennellii
SL4.0ch03	60041455	60043660	Neorickii
SL4.0ch03	60069937	60073220	Neorickii
SL4.0ch03	60070402	60071580	Chmielewskii
SL4.0ch03	60073659	60073730	Chmielewskii
SL4.0ch03	60258473	60258905	Pimpinellifolium
SL4.0ch03	60282468	60286389	Chmielewskii
SL4.0ch03	60325783	60326771	Neorickii
SL4.0ch03	60331964	60333026	Habrochaites
SL4.0ch03	60361956	60363359	Neorickii
SL4.0ch03	60370209	60372171	Neorickii
SL4.0ch03	60377124	60378418	Chmielewskii
SL4.0ch03	60415104	60418911	Chmielewskii
SL4.0ch03	60461262	60461714	Neorickii
SL4.0ch03	60493960	60497969	Pennellii
SL4.0ch03	60591572	60594340	Pennellii
SL4.0ch03	60648376	60649015	Neorickii
SL4.0ch03	60800790	60803994	Chmielewskii
SL4.0ch03	60846346	60849979	Chmielewskii
SL4.0ch03	60846675	60847446	Neorickii
SL4.0ch03	60879091	60879334	Pennellii
SL4.0ch03	60891961	60896789	Pennellii
SL4.0ch03	60922586	60923506	Pennellii
SL4.0ch03	60928003	60930221	Chmielewskii
SL4.0ch03	60936180	60936468	Chmielewskii
SL4.0ch03	60977889	60982190	Neorickii
SL4.0ch03	60978261	60981754	Neorickii
SL4.0ch03	61079213	61082609	Neorickii
SL4.0ch03	61096817	61098323	Pimpinellifolium
SL4.0ch03	61132161	61134221	Pimpinellifolium
SL4.0ch03	61135789	61138827	Habrochaites
SL4.0ch03	61163891	61164265	Chmielewskii
SL4.0ch03	61226858	61230770	Neorickii
SL4.0ch03	61229249	61231648	Pennellii
SL4.0ch03	61256271	61259359	Pennellii
SL4.0ch03	61259568	61264257	Pennellii
SL4.0ch03	61310616	61314764	Neorickii
SL4.0ch03	61369264	61372912	Pennellii
SL4.0ch03	61375231	61377220	Pennellii
SL4.0ch03	61424331	61426023	Chmielewskii
SL4.0ch03	61426374	61426659	Pennellii
SL4.0ch03	61437114	61439120	Chmielewskii
SL4.0ch03	61439932	61440150	Pennellii
SL4.0ch03	61504381	61508062	Neorickii
SL4.0ch03	61505134	61506765	Chmielewskii
SL4.0ch03	61521230	61525827	Pennellii
SL4.0ch03	61529669	61533232	Habrochaites
SL4.0ch03	61550275	61550825	Neorickii
SL4.0ch03	61560790	61561189	Chmielewskii
SL4.0ch03	61671182	61673310	Neorickii
SL4.0ch03	61705766	61709145	Neorickii
SL4.0ch03	61713259	61714240	Neorickii
SL4.0ch03	61899826	61900648	Chmielewskii
SL4.0ch03	61924340	61928837	Pimpinellifolium
SL4.0ch03	61941562	61945272	Pennellii
SL4.0ch03	61972522	61976425	Chmielewskii
SL4.0ch03	62033750	62038534	Chmielewskii
SL4.0ch03	62043336	62046045	Neorickii
SL4.0ch03	62072903	62076240	Neorickii
SL4.0ch03	62130466	62134728	Pennellii
SL4.0ch03	62134121	62135055	Pimpinellifolium
SL4.0ch03	62146666	62151248	Pennellii
SL4.0ch03	62156972	62158096	Neorickii
SL4.0ch03	62220849	62225122	Pennellii
SL4.0ch03	62241301	62243394	Habrochaites
SL4.0ch03	62244320	62247638	Neorickii
SL4.0ch03	62304939	62306783	Pennellii
SL4.0ch03	62319511	62320401	Neorickii
SL4.0ch03	62432219	62435457	Pennellii
SL4.0ch03	62432998	62434729	Neorickii
SL4.0ch03	62457289	62458884	Neorickii
SL4.0ch03	62479932	62481152	Habrochaites
SL4.0ch03	62480935	62485820	Pennellii
SL4.0ch03	62522458	62523263	Pennellii
SL4.0ch03	62537073	62539798	Neorickii
SL4.0ch03	62539448	62541260	Neorickii
SL4.0ch03	62539965	62544844	Neorickii
SL4.0ch03	62541479	62545477	Chmielewskii
SL4.0ch03	62548931	62551727	Chmielewskii
SL4.0ch03	62567690	62571244	Chmielewskii
SL4.0ch03	62570298	62573837	Chmielewskii
SL4.0ch03	62639980	62640902	Pimpinellifolium
SL4.0ch03	62671837	62675889	Chmielewskii
SL4.0ch03	62688358	62690330	Pimpinellifolium
SL4.0ch03	62771189	62775446	Pimpinellifolium
SL4.0ch03	62778092	62781949	Chmielewskii
SL4.0ch03	62850909	62851845	Neorickii
SL4.0ch03	62902186	62906357	Neorickii
SL4.0ch03	62942192	62942549	Pennellii
SL4.0ch03	62981486	62983540	Pennellii
SL4.0ch03	63044461	63047820	Habrochaites
SL4.0ch03	63047710	63049341	Neorickii
SL4.0ch03	63133538	63138214	Neorickii
SL4.0ch03	63173229	63174336	Chmielewskii
SL4.0ch03	63173844	63176786	Neorickii
SL4.0ch03	63230369	63233530	Neorickii
SL4.0ch03	63241287	63242091	Neorickii
SL4.0ch03	63261470	63261584	Neorickii
SL4.0ch03	63360444	63364312	Pimpinellifolium
SL4.0ch03	63397371	63400190	Pennellii
SL4.0ch03	63407386	63408805	Chmielewskii
SL4.0ch03	63415914	63418064	Pimpinellifolium
SL4.0ch03	63519462	63519490	Pennellii
SL4.0ch03	63532362	63533656	Neorickii
SL4.0ch03	63548492	63548508	Chmielewskii
SL4.0ch03	63558985	63563844	Neorickii
SL4.0ch03	63632830	63637071	Pennellii
SL4.0ch03	63654635	63654724	Habrochaites
SL4.0ch03	63789840	63794397	Neorickii
SL4.0ch03	63790485	63790760	Neorickii
SL4.0ch03	63842147	63842638	Pennellii
SL4.0ch03	63845612	63845666	Pennellii
SL4.0ch03	63845841	63846120	Chmielewskii
SL4.0ch03	63850922	63850967	Pennellii
SL4.0ch03	63876831	63877772	Neorickii
SL4.0ch03	63883044	63884594	Habrochaites
SL4.0ch03	63913191	63913238	Neorickii
SL4.0ch03	63947638	63948061	Chmielewskii
SL4.0ch03	63973675	63975644	Chmielewskii
SL4.0ch03	63977106	63980032	Neorickii
SL4.0ch03	64003646	64005141	Pimpinellifolium
SL4.0ch03	64007410	64008053	Habrochaites
SL4.0ch03	64075500	64076618	Neorickii
SL4.0ch03	64080442	64081111	Pennellii
SL4.0ch03	64146484	64148386	Pennellii
SL4.0ch03	64195755	64196754	Chmielewskii
SL4.0ch03	64198161	64200374	Chmielewskii
SL4.0ch03	64216067	64217171	Pennellii
SL4.0ch03	64270908	64275051	Neorickii
SL4.0ch03	64288654	64291374	Neorickii
SL4.0ch03	64399238	64401629	Neorickii
SL4.0ch03	64413629	64417945	Pimpinellifolium
SL4.0ch03	64417504	64417881	Chmielewskii
SL4.0ch03	64516062	64517961	Chmielewskii
SL4.0ch03	64560369	64560696	Pennellii
SL4.0ch03	64636569	64638241	Pimpinellifolium
SL4.0ch04	204114	207104	Pennellii
SL4.0ch04	298759	298932	Pennellii
SL4.0ch04	334249	336094	Pimpinellifolium
SL4.0ch04	361456	365381	Pennellii
SL4.0ch04	363425	363778	Chmielewskii
SL4.0ch04	364968	368105	Neorickii
SL4.0ch04	372364	375219	Habrochaites
SL4.0ch04	440661	444679	Neorickii
SL4.0ch04	455691	456406	Pimpinellifolium
SL4.0ch04	481471	485704	Chmielewskii
SL4.0ch04	493942	494124	Pennellii
SL4.0ch04	504951	508614	Pennellii
SL4.0ch04	505785	508968	Habrochaites
SL4.0ch04	508308	512808	Pimpinellifolium
SL4.0ch04	508365	512577	Pimpinellifolium
SL4.0ch04	509629	513556	Neorickii
SL4.0ch04	513671	515036	Neorickii
SL4.0ch04	555480	557187	Chmielewskii
SL4.0ch04	556999	560880	Habrochaites
SL4.0ch04	560723	562249	Habrochaites
SL4.0ch04	563201	564789	Habrochaites
SL4.0ch04	565091	565506	Habrochaites
SL4.0ch04	569493	570574	Neorickii
SL4.0ch04	603643	606598	Pennellii
SL4.0ch04	661852	663471	Neorickii
SL4.0ch04	685446	688404	Neorickii
SL4.0ch04	688224	689349	Habrochaites
SL4.0ch04	698018	701132	Pennellii
SL4.0ch04	709281	713087	Neorickii
SL4.0ch04	727663	728638	Habrochaites
SL4.0ch04	744395	745216	Chmielewskii
SL4.0ch04	780257	781379	Habrochaites
SL4.0ch04	803742	806085	Neorickii
SL4.0ch04	805680	807882	Neorickii
SL4.0ch04	827075	831870	Neorickii
SL4.0ch04	880321	882730	Neorickii
SL4.0ch04	894994	896067	Pennellii
SL4.0ch04	902239	904558	Pimpinellifolium
SL4.0ch04	907496	911593	Chmielewskii
SL4.0ch04	907821	907860	Habrochaites
SL4.0ch04	965817	967655	Neorickii
SL4.0ch04	980123	984452	Habrochaites
SL4.0ch04	1009039	1010007	Neorickii
SL4.0ch04	1021869	1026658	Neorickii
SL4.0ch04	1069624	1070961	Neorickii
SL4.0ch04	1069781	1073238	Chmielewskii
SL4.0ch04	1070747	1072112	Chmielewskii
SL4.0ch04	1090789	1092665	Neorickii
SL4.0ch04	1108772	1109264	Chmielewskii
SL4.0ch04	1113770	1114496	Chmielewskii
SL4.0ch04	1123934	1124231	Neorickii
SL4.0ch04	1129113	1132610	Neorickii
SL4.0ch04	1155500	1156031	Chmielewskii
SL4.0ch04	1155730	1156031	Neorickii
SL4.0ch04	1155730	1156898	Neorickii
SL4.0ch04	1158982	1159296	Chmielewskii
SL4.0ch04	1183472	1185806	Neorickii
SL4.0ch04	1184244	1184272	Neorickii
SL4.0ch04	1188789	1191834	Chmielewskii
SL4.0ch04	1196270	1197887	Neorickii
SL4.0ch04	1197590	1199569	Chmielewskii
SL4.0ch04	1198177	1201659	Neorickii
SL4.0ch04	1198214	1201232	Chmielewskii
SL4.0ch04	1198504	1201606	Pimpinellifolium
SL4.0ch04	1208514	1210268	Chmielewskii
SL4.0ch04	1216761	1219864	Pennellii
SL4.0ch04	1220696	1223341	Habrochaites
SL4.0ch04	1255499	1256765	Chmielewskii
SL4.0ch04	1261210	1261493	Chmielewskii
SL4.0ch04	1301278	1304202	Pimpinellifolium
SL4.0ch04	1318007	1322466	Pennellii
SL4.0ch04	1368895	1373101	Neorickii
SL4.0ch04	1386072	1387880	Pennellii
SL4.0ch04	1435564	1439267	Pennellii
SL4.0ch04	1459347	1461725	Chmielewskii
SL4.0ch04	1459952	1462769	Pimpinellifolium
SL4.0ch04	1461098	1463544	Pennellii
SL4.0ch04	1465317	1468329	Chmielewskii
SL4.0ch04	1482625	1482675	Pennellii
SL4.0ch04	1500127	1500501	Pimpinellifolium
SL4.0ch04	1504826	1507396	Chmielewskii
SL4.0ch04	1508384	1508481	Neorickii
SL4.0ch04	1520039	1520395	Chmielewskii
SL4.0ch04	1522687	1527631	Chmielewskii
SL4.0ch04	1528763	1530702	Pimpinellifolium
SL4.0ch04	1565557	1566963	Neorickii
SL4.0ch04	1575329	1577684	Pimpinellifolium
SL4.0ch04	1576395	1581310	Chmielewskii
SL4.0ch04	1581113	1582439	Neorickii
SL4.0ch04	1595994	1600974	Pimpinellifolium
SL4.0ch04	1601077	1604127	Neorickii
SL4.0ch04	1605246	1606815	Neorickii
SL4.0ch04	1630603	1630912	Neorickii
SL4.0ch04	1705255	1708554	Neorickii
SL4.0ch04	1710700	1714454	Chmielewskii
SL4.0ch04	1744721	1747638	Neorickii
SL4.0ch04	1760217	1764685	Pimpinellifolium
SL4.0ch04	1777849	1780627	Pennellii
SL4.0ch04	1786741	1790956	Habrochaites
SL4.0ch04	1789114	1789796	Pennellii
SL4.0ch04	1796990	1800980	Chmielewskii
SL4.0ch04	1810574	1811135	Pimpinellifolium
SL4.0ch04	1860973	1861085	Habrochaites
SL4.0ch04	1861085	1864042	Habrochaites
SL4.0ch04	1862259	1864849	Pennellii
SL4.0ch04	1891655	1892636	Chmielewskii
SL4.0ch04	1926781	1930987	Neorickii
SL4.0ch04	1948713	1948751	Habrochaites
SL4.0ch04	1952340	1956298	Pennellii
SL4.0ch04	1958336	1960831	Neorickii
[truncated: 4,384 more rows]
