# Supplementary material for: A catalogue of recombination coldspots in interspecific tomato hybrids
Source: PLoS Genet. 2024 Jul 1;20(7):e1011336. doi: 10.1371/journal.pgen.1011336 (PMC11244794; doi:10.1371/journal.pgen.1011336)
Supplement: S3 Table — (XLSX) [file pgen.1011336.s004.xlsx]

## Sheet: S3 Table
S3 Table. Crossover coldspots in all five hybrids
Chr	Start	End	Hybrid	Cluster
SL4.0ch01	2275000	3840000	Pennellii	1
SL4.0ch01	3290000	4300000	Neorickii	2
SL4.0ch01	3470000	4885000	Habrochaites	2
SL4.0ch01	4405000	5510000	Neorickii	3
SL4.0ch01	4510000	5870000	Pimpinellifolium	3
SL4.0ch01	5190000	19780000	Pennellii	4
SL4.0ch01	5595000	11710000	Habrochaites	5
SL4.0ch01	5595000	18235000	Chmielewskii	6
SL4.0ch01	5790000	8540000	Neorickii	9
SL4.0ch01	6325000	8210000	Pimpinellifolium	9
SL4.0ch01	8225000	14505000	Pimpinellifolium	7
SL4.0ch01	8555000	15470000	Neorickii	7
SL4.0ch01	11725000	16040000	Habrochaites	8
SL4.0ch01	15490000	25255000	Neorickii	10
SL4.0ch01	15970000	17245000	Pimpinellifolium	11
SL4.0ch01	16060000	18545000	Habrochaites	12
SL4.0ch01	18250000	19820000	Chmielewskii	13
SL4.0ch01	18465000	19850000	Pimpinellifolium	13
SL4.0ch01	18695000	30515000	Habrochaites	10
SL4.0ch01	19795000	22545000	Pennellii	14
SL4.0ch01	19835000	21580000	Chmielewskii	15
SL4.0ch01	19865000	21275000	Pimpinellifolium	15
SL4.0ch01	21295000	24000000	Pimpinellifolium	16
SL4.0ch01	21595000	40590000	Chmielewskii	17
SL4.0ch01	22560000	52025000	Pennellii	18
SL4.0ch01	24015000	29185000	Pimpinellifolium	20
SL4.0ch01	25270000	47045000	Neorickii	19
SL4.0ch01	29200000	31240000	Pimpinellifolium	21
SL4.0ch01	30530000	47410000	Habrochaites	19
SL4.0ch01	31415000	34190000	Pimpinellifolium	22
SL4.0ch01	34210000	35610000	Pimpinellifolium	23
SL4.0ch01	35630000	38925000	Pimpinellifolium	24
SL4.0ch01	38940000	43525000	Pimpinellifolium	25
SL4.0ch01	40610000	68580000	Chmielewskii	26
SL4.0ch01	43540000	46630000	Pimpinellifolium	27
SL4.0ch01	46650000	48850000	Pimpinellifolium	28
SL4.0ch01	47060000	52060000	Neorickii	29
SL4.0ch01	47425000	60960000	Habrochaites	30
SL4.0ch01	48870000	50705000	Pimpinellifolium	31
SL4.0ch01	52040000	62525000	Pennellii	30
SL4.0ch01	52075000	56345000	Neorickii	32
SL4.0ch01	52770000	54355000	Pimpinellifolium	33
SL4.0ch01	55320000	59390000	Pimpinellifolium	34
SL4.0ch01	56360000	59390000	Neorickii	34
SL4.0ch01	59405000	63055000	Neorickii	35
SL4.0ch01	60985000	66960000	Habrochaites	36
SL4.0ch01	61395000	62585000	Pimpinellifolium	37
SL4.0ch01	62545000	64575000	Pennellii	38
SL4.0ch01	62605000	64440000	Pimpinellifolium	38
SL4.0ch01	63075000	65445000	Neorickii	39
SL4.0ch01	64710000	67260000	Pennellii	40
SL4.0ch01	65465000	69005000	Neorickii	41
SL4.0ch01	65795000	67295000	Pimpinellifolium	42
SL4.0ch01	66975000	68505000	Habrochaites	43
SL4.0ch01	67465000	68635000	Pennellii	44
SL4.0ch01	67770000	69035000	Pimpinellifolium	45
SL4.0ch01	68520000	70315000	Habrochaites	46
SL4.0ch01	68595000	70870000	Chmielewskii	46
SL4.0ch01	70640000	75400000	Pennellii	47
SL4.0ch01	74355000	75720000	Pimpinellifolium	48
SL4.0ch01	76055000	77430000	Habrochaites	49
SL4.0ch01	80475000	81580000	Habrochaites	50
SL4.0ch01	82755000	84380000	Habrochaites	51
SL4.0ch01	87715000	88940000	Pimpinellifolium	52
SL4.0ch02	0	4725000	Habrochaites	56
SL4.0ch02	0	5185000	Pimpinellifolium	56
SL4.0ch02	0	13445000	Chmielewskii	53
SL4.0ch02	0	14250000	Neorickii	53
SL4.0ch02	0	14880000	Pennellii	53
SL4.0ch02	4930000	22245000	Habrochaites	54
SL4.0ch02	5200000	13340000	Pimpinellifolium	55
SL4.0ch02	13460000	15085000	Chmielewskii	57
SL4.0ch02	14270000	24985000	Neorickii	58
SL4.0ch02	14775000	20680000	Pimpinellifolium	59
SL4.0ch02	14895000	21160000	Pennellii	59
SL4.0ch02	15105000	19300000	Chmielewskii	60
SL4.0ch02	19360000	24160000	Chmielewskii	61
SL4.0ch02	20700000	25120000	Pimpinellifolium	61
SL4.0ch02	21175000	22795000	Pennellii	62
SL4.0ch02	22260000	33325000	Habrochaites	63
SL4.0ch02	23700000	25205000	Pennellii	66
SL4.0ch02	24650000	31690000	Chmielewskii	64
SL4.0ch02	25005000	30030000	Neorickii	64
SL4.0ch02	25220000	27985000	Pennellii	65
SL4.0ch02	25670000	28455000	Pimpinellifolium	65
SL4.0ch02	28105000	31610000	Pennellii	67
SL4.0ch02	28475000	31990000	Pimpinellifolium	67
SL4.0ch02	30045000	32250000	Neorickii	68
SL4.0ch02	31710000	33785000	Chmielewskii	69
SL4.0ch02	32265000	34065000	Neorickii	69
SL4.0ch02	33340000	34865000	Habrochaites	70
SL4.0ch02	36385000	37750000	Pimpinellifolium	71
SL4.0ch02	37590000	38685000	Pennellii	72
SL4.0ch02	38385000	39575000	Chmielewskii	73
SL4.0ch02	41355000	42635000	Pimpinellifolium	74
SL4.0ch02	43425000	45455000	Habrochaites	75
SL4.0ch02	43930000	45180000	Pimpinellifolium	75
SL4.0ch02	45475000	46980000	Habrochaites	76
SL4.0ch02	46130000	47160000	Pimpinellifolium	76
SL4.0ch02	49460000	50865000	Pimpinellifolium	77
SL4.0ch02	52085000	53473368	Pimpinellifolium	78
SL4.0ch03	2670000	5510000	Pennellii	79
SL4.0ch03	4980000	7320000	Neorickii	80
SL4.0ch03	5250000	6745000	Habrochaites	81
SL4.0ch03	5800000	6825000	Pennellii	82
SL4.0ch03	6240000	7575000	Chmielewskii	83
SL4.0ch03	6760000	17145000	Habrochaites	84
SL4.0ch03	7045000	19775000	Pimpinellifolium	84
SL4.0ch03	7335000	19175000	Neorickii	84
SL4.0ch03	7595000	29110000	Chmielewskii	85
SL4.0ch03	7790000	14690000	Pennellii	86
SL4.0ch03	14710000	31095000	Pennellii	87
SL4.0ch03	17175000	28680000	Habrochaites	87
SL4.0ch03	19190000	21525000	Neorickii	88
SL4.0ch03	19790000	21065000	Pimpinellifolium	88
SL4.0ch03	21085000	24455000	Pimpinellifolium	89
SL4.0ch03	21540000	26455000	Neorickii	89
SL4.0ch03	25280000	32925000	Pimpinellifolium	90
SL4.0ch03	26475000	28525000	Neorickii	91
SL4.0ch03	29125000	54215000	Chmielewskii	92
SL4.0ch03	29450000	30915000	Neorickii	94
SL4.0ch03	29595000	51250000	Habrochaites	92
SL4.0ch03	30930000	33380000	Neorickii	95
SL4.0ch03	31115000	54305000	Pennellii	92
SL4.0ch03	33055000	35440000	Pimpinellifolium	96
SL4.0ch03	34300000	48960000	Neorickii	93
SL4.0ch03	35460000	36470000	Pimpinellifolium	97
SL4.0ch03	36485000	37785000	Pimpinellifolium	98
SL4.0ch03	37805000	43280000	Pimpinellifolium	99
SL4.0ch03	43295000	45595000	Pimpinellifolium	100
SL4.0ch03	47840000	49180000	Pimpinellifolium	101
SL4.0ch03	49195000	50305000	Pimpinellifolium	102
SL4.0ch03	49760000	54090000	Neorickii	103
SL4.0ch03	51265000	52895000	Habrochaites	104
SL4.0ch03	51270000	52345000	Pimpinellifolium	104
SL4.0ch03	52365000	54100000	Pimpinellifolium	105
SL4.0ch03	52910000	54825000	Habrochaites	105
SL4.0ch03	56315000	57830000	Pimpinellifolium	106
SL4.0ch03	64015000	65298490	Habrochaites	107
SL4.0ch04	3695000	5550000	Neorickii	108
SL4.0ch04	3710000	5280000	Chmielewskii	108
SL4.0ch04	5565000	7005000	Habrochaites	109
SL4.0ch04	5570000	6755000	Neorickii	109
SL4.0ch04	6070000	7400000	Chmielewskii	110
SL4.0ch04	6145000	51585000	Pennellii	111
SL4.0ch04	7035000	12810000	Habrochaites	115
SL4.0ch04	7065000	16740000	Pimpinellifolium	116
SL4.0ch04	7095000	11720000	Neorickii	117
SL4.0ch04	7415000	9310000	Chmielewskii	120
SL4.0ch04	9325000	27225000	Chmielewskii	121
SL4.0ch04	11735000	20230000	Neorickii	118
SL4.0ch04	12825000	17770000	Habrochaites	119
SL4.0ch04	17350000	22025000	Pimpinellifolium	122
SL4.0ch04	17785000	19430000	Habrochaites	123
SL4.0ch04	19445000	21940000	Habrochaites	122
SL4.0ch04	20250000	25085000	Neorickii	124
SL4.0ch04	21960000	48365000	Habrochaites	112
SL4.0ch04	22040000	24825000	Pimpinellifolium	124
SL4.0ch04	24840000	38840000	Pimpinellifolium	113
SL4.0ch04	25105000	29580000	Neorickii	125
SL4.0ch04	27240000	37535000	Chmielewskii	113
SL4.0ch04	29595000	39970000	Neorickii	114
SL4.0ch04	37550000	49590000	Chmielewskii	126
SL4.0ch04	38860000	44145000	Pimpinellifolium	127
SL4.0ch04	39990000	45110000	Neorickii	127
SL4.0ch04	45130000	46940000	Neorickii	128
SL4.0ch04	45160000	48160000	Pimpinellifolium	128
SL4.0ch04	46955000	48715000	Neorickii	129
SL4.0ch04	48370000	50260000	Pimpinellifolium	130
SL4.0ch04	48380000	54840000	Habrochaites	131
SL4.0ch04	48735000	52920000	Neorickii	132
SL4.0ch04	49605000	51030000	Chmielewskii	135
SL4.0ch04	50280000	53520000	Pimpinellifolium	133
SL4.0ch04	51050000	52820000	Chmielewskii	134
SL4.0ch04	53075000	54290000	Chmielewskii	136
SL4.0ch04	53535000	55085000	Pimpinellifolium	137
SL4.0ch04	54745000	56145000	Pennellii	138
SL4.0ch04	54855000	56990000	Habrochaites	138
SL4.0ch04	55935000	57335000	Pimpinellifolium	139
SL4.0ch04	58280000	60150000	Pimpinellifolium	140
SL4.0ch04	61200000	62790000	Pimpinellifolium	141
SL4.0ch05	0	1565000	Habrochaites	142
SL4.0ch05	260000	1595000	Pimpinellifolium	142
SL4.0ch05	1160000	2415000	Pennellii	143
SL4.0ch05	2945000	4155000	Pimpinellifolium	144
SL4.0ch05	6110000	8050000	Habrochaites	145
SL4.0ch05	6540000	8205000	Chmielewskii	145
SL4.0ch05	7065000	15765000	Pennellii	146
SL4.0ch05	8070000	9500000	Habrochaites	147
SL4.0ch05	8240000	10745000	Chmielewskii	148
SL4.0ch05	8310000	9560000	Neorickii	149
SL4.0ch05	8535000	10185000	Pimpinellifolium	150
SL4.0ch05	9515000	39330000	Habrochaites	151
SL4.0ch05	9575000	13135000	Neorickii	152
SL4.0ch05	10205000	12655000	Pimpinellifolium	152
SL4.0ch05	10760000	22445000	Chmielewskii	153
SL4.0ch05	12675000	15820000	Pimpinellifolium	154
SL4.0ch05	13155000	17505000	Neorickii	154
SL4.0ch05	15780000	44375000	Pennellii	151
SL4.0ch05	15840000	17555000	Pimpinellifolium	155
SL4.0ch05	17520000	25705000	Neorickii	156
SL4.0ch05	17575000	21870000	Pimpinellifolium	156
SL4.0ch05	21885000	28535000	Pimpinellifolium	157
SL4.0ch05	22460000	28010000	Chmielewskii	157
SL4.0ch05	26330000	38100000	Neorickii	158
SL4.0ch05	28030000	37230000	Chmielewskii	158
SL4.0ch05	28550000	30540000	Pimpinellifolium	159
SL4.0ch05	31520000	32940000	Pimpinellifolium	160
SL4.0ch05	33790000	35140000	Pimpinellifolium	161
SL4.0ch05	35930000	37400000	Pimpinellifolium	162
SL4.0ch05	37250000	45195000	Chmielewskii	163
SL4.0ch05	37420000	40875000	Pimpinellifolium	164
SL4.0ch05	38120000	42170000	Neorickii	165
SL4.0ch05	39810000	45185000	Habrochaites	166
SL4.0ch05	40890000	42960000	Pimpinellifolium	169
SL4.0ch05	42190000	47065000	Neorickii	167
SL4.0ch05	42980000	46145000	Pimpinellifolium	168
SL4.0ch05	44390000	59440000	Pennellii	170
SL4.0ch05	45200000	59435000	Habrochaites	170
SL4.0ch05	45730000	50135000	Chmielewskii	172
SL4.0ch05	46300000	47885000	Pimpinellifolium	174
SL4.0ch05	47900000	50530000	Neorickii	173
SL4.0ch05	47905000	50230000	Pimpinellifolium	173
SL4.0ch05	50150000	57215000	Chmielewskii	171
SL4.0ch05	50250000	52150000	Pimpinellifolium	175
SL4.0ch05	50545000	58285000	Neorickii	171
SL4.0ch05	52165000	55550000	Pimpinellifolium	176
SL4.0ch05	55570000	56955000	Pimpinellifolium	177
SL4.0ch05	56970000	58085000	Pimpinellifolium	178
SL4.0ch05	58100000	60095000	Pimpinellifolium	179
SL4.0ch05	58130000	59865000	Chmielewskii	179
SL4.0ch05	58630000	60450000	Neorickii	179
SL4.0ch06	0	1420000	Pimpinellifolium	180
SL4.0ch06	0	1460000	Pennellii	180
SL4.0ch06	325000	1935000	Habrochaites	180
SL4.0ch06	1480000	2840000	Pennellii	181
SL4.0ch06	2825000	20295000	Habrochaites	182
SL4.0ch06	2900000	4890000	Neorickii	186
SL4.0ch06	3585000	8025000	Chmielewskii	183
SL4.0ch06	3635000	13395000	Pennellii	184
SL4.0ch06	3930000	9455000	Pimpinellifolium	185
SL4.0ch06	4910000	9335000	Neorickii	185
SL4.0ch06	8040000	10405000	Chmielewskii	187
SL4.0ch06	9385000	16705000	Neorickii	188
SL4.0ch06	9475000	12985000	Pimpinellifolium	189
SL4.0ch06	10420000	13455000	Chmielewskii	189
SL4.0ch06	13000000	14245000	Pimpinellifolium	190
SL4.0ch06	13410000	29060000	Pennellii	191
SL4.0ch06	13470000	15360000	Chmielewskii	192
SL4.0ch06	14260000	16980000	Pimpinellifolium	193
SL4.0ch06	15375000	17905000	Chmielewskii	193
SL4.0ch06	16725000	17965000	Neorickii	194
SL4.0ch06	17910000	21675000	Pimpinellifolium	195
SL4.0ch06	17920000	21130000	Chmielewskii	195
SL4.0ch06	17980000	25710000	Neorickii	196
SL4.0ch06	20310000	24255000	Habrochaites	197
SL4.0ch06	21145000	22800000	Chmielewskii	199
SL4.0ch06	21695000	24575000	Pimpinellifolium	198
SL4.0ch06	22820000	30200000	Chmielewskii	200
SL4.0ch06	24270000	26625000	Habrochaites	203
SL4.0ch06	24590000	26255000	Pimpinellifolium	203
SL4.0ch06	25725000	29460000	Neorickii	201
SL4.0ch06	26645000	30835000	Habrochaites	202
SL4.0ch06	27190000	29040000	Pimpinellifolium	204
SL4.0ch06	29980000	35495000	Neorickii	205
SL4.0ch06	30215000	39510000	Chmielewskii	205
SL4.0ch06	30850000	32155000	Habrochaites	206
SL4.0ch06	31505000	33510000	Pimpinellifolium	207
SL4.0ch06	32030000	34050000	Pennellii	208
SL4.0ch06	32275000	33845000	Habrochaites	208
SL4.0ch06	34570000	35815000	Habrochaites	209
SL4.0ch06	35510000	36600000	Neorickii	210
SL4.0ch06	36600000	39520000	Pennellii	211
SL4.0ch06	36620000	38520000	Neorickii	211
SL4.0ch06	39340000	40580000	Habrochaites	212
SL4.0ch06	43825000	44945000	Pimpinellifolium	213
SL4.0ch06	45355000	46675000	Pimpinellifolium	214
SL4.0ch07	0	2805000	Pennellii	215
SL4.0ch07	3845000	7700000	Habrochaites	216
SL4.0ch07	4540000	6545000	Pimpinellifolium	217
SL4.0ch07	4560000	7335000	Chmielewskii	218
SL4.0ch07	5150000	8300000	Pennellii	219
SL4.0ch07	5150000	18555000	Neorickii	220
SL4.0ch07	7715000	12260000	Habrochaites	221
SL4.0ch07	7740000	15785000	Chmielewskii	222
SL4.0ch07	8170000	11635000	Pimpinellifolium	223
SL4.0ch07	8315000	54615000	Pennellii	224
SL4.0ch07	11655000	13650000	Pimpinellifolium	225
SL4.0ch07	12275000	18950000	Habrochaites	226
SL4.0ch07	13935000	18745000	Pimpinellifolium	226
SL4.0ch07	15800000	31505000	Chmielewskii	227
SL4.0ch07	18965000	26955000	Habrochaites	228
SL4.0ch07	19180000	20580000	Pimpinellifolium	231
SL4.0ch07	19345000	21005000	Neorickii	231
SL4.0ch07	20625000	29280000	Pimpinellifolium	229
SL4.0ch07	21020000	23885000	Neorickii	232
SL4.0ch07	23900000	28385000	Neorickii	230
SL4.0ch07	26970000	41460000	Habrochaites	233
SL4.0ch07	28405000	54865000	Neorickii	224
SL4.0ch07	30205000	31435000	Pimpinellifolium	234
SL4.0ch07	31450000	34830000	Pimpinellifolium	235
SL4.0ch07	31520000	38655000	Chmielewskii	236
SL4.0ch07	34850000	37890000	Pimpinellifolium	237
SL4.0ch07	37905000	38985000	Pimpinellifolium	238
SL4.0ch07	38670000	44905000	Chmielewskii	239
SL4.0ch07	39005000	40780000	Pimpinellifolium	242
SL4.0ch07	40795000	44955000	Pimpinellifolium	240
SL4.0ch07	41475000	44375000	Habrochaites	241
SL4.0ch07	44390000	48430000	Habrochaites	243
SL4.0ch07	45440000	46845000	Pimpinellifolium	244
SL4.0ch07	46530000	53015000	Chmielewskii	245
SL4.0ch07	47215000	54955000	Pimpinellifolium	246
SL4.0ch07	48445000	58295000	Habrochaites	247
SL4.0ch07	53030000	57800000	Chmielewskii	248
SL4.0ch07	54635000	56375000	Pennellii	249
SL4.0ch07	54880000	57795000	Neorickii	250
SL4.0ch07	56390000	58320000	Pimpinellifolium	251
SL4.0ch07	58350000	60765000	Habrochaites	252
SL4.0ch07	58425000	59465000	Pimpinellifolium	253
SL4.0ch07	60675000	61915000	Pennellii	254
SL4.0ch07	61930000	63590000	Pennellii	255
SL4.0ch08	0	1325000	Pennellii	256
SL4.0ch08	1345000	2825000	Pennellii	257
SL4.0ch08	2900000	4130000	Pimpinellifolium	258
SL4.0ch08	3135000	4160000	Habrochaites	258
SL4.0ch08	3650000	26005000	Neorickii	259
SL4.0ch08	4175000	21585000	Habrochaites	259
SL4.0ch08	4225000	6130000	Chmielewskii	263
SL4.0ch08	4645000	5665000	Pimpinellifolium	263
SL4.0ch08	5450000	8965000	Pennellii	264
SL4.0ch08	5685000	7525000	Pimpinellifolium	264
SL4.0ch08	6145000	14635000	Chmielewskii	265
SL4.0ch08	7985000	10700000	Pimpinellifolium	266
SL4.0ch08	8985000	10950000	Pennellii	266
SL4.0ch08	10715000	13435000	Pimpinellifolium	267
SL4.0ch08	10965000	38210000	Pennellii	260
SL4.0ch08	13570000	28920000	Pimpinellifolium	261
SL4.0ch08	14650000	17605000	Chmielewskii	268
SL4.0ch08	17620000	28445000	Chmielewskii	261
SL4.0ch08	22540000	31250000	Habrochaites	262
SL4.0ch08	26020000	28660000	Neorickii	269
SL4.0ch08	28460000	34070000	Chmielewskii	270
SL4.0ch08	28680000	36310000	Neorickii	270
SL4.0ch08	28935000	31715000	Pimpinellifolium	271
SL4.0ch08	31265000	49120000	Habrochaites	272
SL4.0ch08	32545000	33560000	Pimpinellifolium	278
SL4.0ch08	33905000	36645000	Pimpinellifolium	279
SL4.0ch08	34090000	37320000	Chmielewskii	279
SL4.0ch08	36325000	41100000	Neorickii	273
SL4.0ch08	37405000	43685000	Chmielewskii	274
SL4.0ch08	38110000	40500000	Pimpinellifolium	275
SL4.0ch08	38225000	48765000	Pennellii	276
SL4.0ch08	41115000	43140000	Neorickii	280
SL4.0ch08	42545000	44960000	Pimpinellifolium	281
SL4.0ch08	43165000	50045000	Neorickii	277
SL4.0ch08	43705000	46675000	Chmielewskii	282
SL4.0ch08	44980000	48360000	Pimpinellifolium	282
SL4.0ch08	46690000	53095000	Chmielewskii	283
SL4.0ch08	48670000	50915000	Pimpinellifolium	287
SL4.0ch08	48780000	53500000	Pennellii	284
SL4.0ch08	49135000	54725000	Habrochaites	284
SL4.0ch08	50065000	52960000	Neorickii	285
SL4.0ch08	51115000	52780000	Pimpinellifolium	286
SL4.0ch08	52810000	54230000	Pimpinellifolium	288
SL4.0ch08	54815000	57015000	Habrochaites	289
SL4.0ch08	55110000	56620000	Pennellii	290
SL4.0ch08	55450000	56850000	Neorickii	291
SL4.0ch08	56330000	57395000	Pimpinellifolium	292
SL4.0ch09	5080000	12290000	Neorickii	293
SL4.0ch09	5360000	8910000	Pimpinellifolium	294
SL4.0ch09	5715000	7855000	Pennellii	295
SL4.0ch09	6110000	7410000	Habrochaites	296
SL4.0ch09	6110000	8510000	Chmielewskii	297
SL4.0ch09	7425000	40795000	Habrochaites	298
SL4.0ch09	7870000	27285000	Pennellii	299
SL4.0ch09	8530000	9950000	Chmielewskii	301
SL4.0ch09	8930000	15960000	Pimpinellifolium	302
SL4.0ch09	9965000	19150000	Chmielewskii	302
SL4.0ch09	12310000	15655000	Neorickii	303
SL4.0ch09	15670000	17330000	Neorickii	304
SL4.0ch09	15975000	22365000	Pimpinellifolium	305
SL4.0ch09	17520000	28620000	Neorickii	300
SL4.0ch09	19165000	28975000	Chmielewskii	300
SL4.0ch09	22380000	26725000	Pimpinellifolium	306
SL4.0ch09	26745000	28070000	Pimpinellifolium	307
SL4.0ch09	27300000	39635000	Pennellii	308
SL4.0ch09	28090000	33560000	Pimpinellifolium	309
SL4.0ch09	28635000	40460000	Neorickii	308
SL4.0ch09	29310000	30515000	Chmielewskii	310
SL4.0ch09	30530000	35025000	Chmielewskii	309
SL4.0ch09	33575000	37405000	Pimpinellifolium	311
SL4.0ch09	35040000	38300000	Chmielewskii	311
SL4.0ch09	38070000	48445000	Pimpinellifolium	312
SL4.0ch09	38315000	40050000	Chmielewskii	318
SL4.0ch09	39965000	44370000	Pennellii	313
SL4.0ch09	40065000	43080000	Chmielewskii	314
SL4.0ch09	40480000	47285000	Neorickii	315
SL4.0ch09	41370000	47400000	Habrochaites	315
SL4.0ch09	43095000	53020000	Chmielewskii	316
SL4.0ch09	44385000	59595000	Pennellii	317
SL4.0ch09	47415000	50045000	Habrochaites	319
SL4.0ch09	47455000	50035000	Neorickii	319
SL4.0ch09	48460000	54025000	Pimpinellifolium	320
SL4.0ch09	50050000	52625000	Neorickii	321
SL4.0ch09	50060000	52740000	Habrochaites	321
SL4.0ch09	53040000	55520000	Chmielewskii	322
SL4.0ch09	53055000	57705000	Neorickii	323
SL4.0ch09	53355000	58165000	Habrochaites	323
SL4.0ch09	54040000	56960000	Pimpinellifolium	324
SL4.0ch09	55540000	57490000	Chmielewskii	325
SL4.0ch09	57415000	58900000	Pimpinellifolium	326
SL4.0ch09	57510000	59450000	Chmielewskii	327
SL4.0ch09	57720000	59840000	Neorickii	327
SL4.0ch09	58180000	63350000	Habrochaites	328
SL4.0ch09	60310000	61455000	Pimpinellifolium	329
SL4.0ch09	60390000	61430000	Pennellii	329
SL4.0ch09	67305000	68513564	Pennellii	330
SL4.0ch10	3170000	8525000	Habrochaites	331
SL4.0ch10	3790000	7290000	Chmielewskii	332
SL4.0ch10	3795000	5145000	Pimpinellifolium	334
SL4.0ch10	3820000	6845000	Neorickii	332
SL4.0ch10	4180000	55975000	Pennellii	335
SL4.0ch10	5795000	8700000	Pimpinellifolium	333
SL4.0ch10	6860000	8190000	Neorickii	336
SL4.0ch10	7310000	9025000	Chmielewskii	336
SL4.0ch10	8205000	28145000	Neorickii	337
SL4.0ch10	8545000	34085000	Habrochaites	337
SL4.0ch10	9260000	10460000	Pimpinellifolium	340
SL4.0ch10	9630000	17160000	Chmielewskii	341
SL4.0ch10	10475000	14055000	Pimpinellifolium	342
SL4.0ch10	14070000	15995000	Pimpinellifolium	343
SL4.0ch10	16040000	24400000	Pimpinellifolium	338
SL4.0ch10	17385000	30275000	Chmielewskii	339
SL4.0ch10	24415000	28375000	Pimpinellifolium	344
SL4.0ch10	28165000	31580000	Neorickii	345
SL4.0ch10	28390000	30465000	Pimpinellifolium	345
SL4.0ch10	30605000	34625000	Chmielewskii	346
SL4.0ch10	30710000	32020000	Pimpinellifolium	347
SL4.0ch10	32035000	34815000	Pimpinellifolium	346
SL4.0ch10	32445000	44365000	Neorickii	348
SL4.0ch10	34105000	35975000	Habrochaites	353
SL4.0ch10	34640000	38565000	Chmielewskii	354
SL4.0ch10	34830000	37540000	Pimpinellifolium	355
SL4.0ch10	36530000	39135000	Habrochaites	356
SL4.0ch10	37630000	47655000	Pimpinellifolium	349
SL4.0ch10	38580000	41495000	Chmielewskii	357
SL4.0ch10	39150000	44215000	Habrochaites	350
SL4.0ch10	41675000	51760000	Chmielewskii	351
SL4.0ch10	44230000	49260000	Habrochaites	352
SL4.0ch10	44960000	50030000	Neorickii	352
SL4.0ch10	48005000	50495000	Pimpinellifolium	358
SL4.0ch10	49275000	50625000	Habrochaites	359
SL4.0ch10	50050000	51870000	Neorickii	360
SL4.0ch10	50640000	57140000	Habrochaites	361
SL4.0ch10	51035000	54350000	Pimpinellifolium	362
SL4.0ch10	51775000	56340000	Chmielewskii	363
SL4.0ch10	51890000	53205000	Neorickii	365
SL4.0ch10	53595000	57150000	Neorickii	364
SL4.0ch10	55470000	57365000	Pimpinellifolium	366
SL4.0ch10	58445000	59975000	Pennellii	367
SL4.0ch11	3090000	5340000	Pimpinellifolium	368
SL4.0ch11	5720000	13225000	Habrochaites	369
SL4.0ch11	6340000	8020000	Pennellii	370
SL4.0ch11	6635000	8030000	Chmielewskii	370
SL4.0ch11	7255000	24150000	Neorickii	371
SL4.0ch11	7335000	35585000	Pimpinellifolium	372
SL4.0ch11	8035000	25930000	Pennellii	373
SL4.0ch11	8050000	18415000	Chmielewskii	374
SL4.0ch11	13240000	20300000	Habrochaites	375
SL4.0ch11	18430000	27845000	Chmielewskii	376
SL4.0ch11	20580000	25495000	Habrochaites	376
SL4.0ch11	24165000	45070000	Neorickii	377
SL4.0ch11	25510000	39315000	Habrochaites	378
SL4.0ch11	25945000	38795000	Pennellii	378
SL4.0ch11	27860000	30715000	Chmielewskii	382
SL4.0ch11	30730000	47940000	Chmielewskii	379
SL4.0ch11	35605000	47290000	Pimpinellifolium	380
SL4.0ch11	38810000	41955000	Pennellii	383
SL4.0ch11	39610000	49510000	Habrochaites	381
SL4.0ch11	41970000	46305000	Pennellii	384
SL4.0ch11	45125000	48015000	Neorickii	385
SL4.0ch11	46320000	48700000	Pennellii	385
SL4.0ch11	48030000	49085000	Neorickii	386
SL4.0ch12	5000000	6450000	Pennellii	387
SL4.0ch12	5485000	6640000	Chmielewskii	388
SL4.0ch12	5705000	6795000	Habrochaites	388
SL4.0ch12	5895000	7115000	Pimpinellifolium	389
SL4.0ch12	6660000	11520000	Chmielewskii	390
SL4.0ch12	6670000	10425000	Pennellii	390
SL4.0ch12	6810000	45365000	Habrochaites	392
SL4.0ch12	7130000	8705000	Pimpinellifolium	393
SL4.0ch12	7400000	10010000	Neorickii	391
SL4.0ch12	8725000	19945000	Pimpinellifolium	394
SL4.0ch12	10030000	18295000	Neorickii	395
SL4.0ch12	10440000	16935000	Pennellii	395
SL4.0ch12	11540000	13900000	Chmielewskii	397
SL4.0ch12	13915000	21840000	Chmielewskii	396
SL4.0ch12	16950000	59325000	Pennellii	392
SL4.0ch12	18310000	19675000	Neorickii	398
SL4.0ch12	19690000	36940000	Neorickii	399
SL4.0ch12	20595000	25150000	Pimpinellifolium	402
SL4.0ch12	21855000	25100000	Chmielewskii	402
SL4.0ch12	25120000	34515000	Chmielewskii	400
SL4.0ch12	25170000	26525000	Pimpinellifolium	403
SL4.0ch12	26640000	28400000	Pimpinellifolium	404
SL4.0ch12	28420000	37120000	Pimpinellifolium	401
SL4.0ch12	34665000	45695000	Chmielewskii	405
SL4.0ch12	36955000	39115000	Neorickii	406
SL4.0ch12	37135000	38245000	Pimpinellifolium	406
SL4.0ch12	38730000	41270000	Pimpinellifolium	407
SL4.0ch12	39135000	45680000	Neorickii	405
SL4.0ch12	41285000	42375000	Pimpinellifolium	408
SL4.0ch12	42390000	51415000	Pimpinellifolium	409
SL4.0ch12	45380000	48165000	Habrochaites	412
SL4.0ch12	45700000	48640000	Neorickii	412
SL4.0ch12	45715000	53235000	Chmielewskii	410
SL4.0ch12	48245000	53995000	Habrochaites	411
SL4.0ch12	49470000	51010000	Neorickii	413
SL4.0ch12	51030000	52350000	Neorickii	414
SL4.0ch12	51430000	55755000	Pimpinellifolium	415
SL4.0ch12	52370000	57815000	Neorickii	416
SL4.0ch12	53935000	56870000	Chmielewskii	417
SL4.0ch12	54765000	57445000	Habrochaites	418
SL4.0ch12	56110000	57225000	Pimpinellifolium	419
SL4.0ch12	56885000	59280000	Chmielewskii	420
SL4.0ch12	57245000	58980000	Pimpinellifolium	421
SL4.0ch12	57460000	58785000	Habrochaites	421
SL4.0ch12	58800000	60600000	Habrochaites	422
SL4.0ch12	59295000	61255000	Chmielewskii	423
SL4.0ch12	59340000	60445000	Pennellii	424
SL4.0ch12	59810000	61665000	Neorickii	425
SL4.0ch12	60620000	62030000	Habrochaites	426
