# Supplementary material for: A catalogue of recombination coldspots in interspecific tomato hybrids
Source: PLoS Genet. 2024 Jul 1;20(7):e1011336. doi: 10.1371/journal.pgen.1011336 (PMC11244794; doi:10.1371/journal.pgen.1011336)
Supplement: S4 Table — (XLSX) [file pgen.1011336.s005.xlsx]

## Sheet: S4 Table
S4 Table. Accessible chromatin regions in S. lycopersicum
Chr	Start	End	Sample
SL4.0ch01	5163	6732	Meiotic
SL4.0ch01	9300	12130	Meiotic
SL4.0ch01	12418	16029	Meiotic
SL4.0ch01	18672	19373	Meiotic
SL4.0ch01	20891	21345	Meiotic
SL4.0ch01	27690	27870	Meiotic
SL4.0ch01	29113	30048	Meiotic
SL4.0ch01	31386	31699	Meiotic
SL4.0ch01	33239	33516	Meiotic
SL4.0ch01	35414	36186	Meiotic
SL4.0ch01	38622	38968	Meiotic
SL4.0ch01	41070	41720	Meiotic
SL4.0ch01	42769	43217	Meiotic
SL4.0ch01	44747	46132	Meiotic
SL4.0ch01	59184	60450	Meiotic
SL4.0ch01	65191	66322	Meiotic
SL4.0ch01	71673	72402	Meiotic
SL4.0ch01	76605	77622	Meiotic
SL4.0ch01	78094	80245	Meiotic
SL4.0ch01	82402	82807	Meiotic
SL4.0ch01	88000	89492	Meiotic
SL4.0ch01	94110	94407	Meiotic
SL4.0ch01	95808	96411	Meiotic
SL4.0ch01	106568	107002	Meiotic
SL4.0ch01	112892	114622	Meiotic
SL4.0ch01	118903	120889	Meiotic
SL4.0ch01	127085	127286	Meiotic
SL4.0ch01	129490	130544	Meiotic
SL4.0ch01	130997	131666	Meiotic
SL4.0ch01	133270	133437	Meiotic
SL4.0ch01	134973	135219	Meiotic
SL4.0ch01	137365	137645	Meiotic
SL4.0ch01	141864	142564	Meiotic
SL4.0ch01	147633	147831	Meiotic
SL4.0ch01	149838	151705	Meiotic
SL4.0ch01	156868	158107	Meiotic
SL4.0ch01	163639	164662	Meiotic
SL4.0ch01	170663	171483	Meiotic
SL4.0ch01	173382	173647	Meiotic
SL4.0ch01	175721	176306	Meiotic
SL4.0ch01	176869	177108	Meiotic
SL4.0ch01	177755	178578	Meiotic
SL4.0ch01	182959	183514	Meiotic
SL4.0ch01	184100	184963	Meiotic
SL4.0ch01	190004	190571	Meiotic
SL4.0ch01	192527	193362	Meiotic
SL4.0ch01	194019	194215	Meiotic
SL4.0ch01	196660	197037	Meiotic
SL4.0ch01	205118	205838	Meiotic
SL4.0ch01	209038	209845	Meiotic
SL4.0ch01	213541	214336	Meiotic
SL4.0ch01	216693	216948	Meiotic
SL4.0ch01	217492	217744	Meiotic
SL4.0ch01	218419	219083	Meiotic
SL4.0ch01	222770	223323	Meiotic
SL4.0ch01	227354	229701	Meiotic
SL4.0ch01	230466	230671	Meiotic
SL4.0ch01	243263	243659	Meiotic
SL4.0ch01	244383	246274	Meiotic
SL4.0ch01	250738	251487	Meiotic
SL4.0ch01	259700	260047	Meiotic
SL4.0ch01	261304	262160	Meiotic
SL4.0ch01	266626	267517	Meiotic
SL4.0ch01	274003	274515	Meiotic
SL4.0ch01	274870	275806	Meiotic
SL4.0ch01	280422	280645	Meiotic
SL4.0ch01	281411	282263	Meiotic
SL4.0ch01	295416	296197	Meiotic
SL4.0ch01	299234	299686	Meiotic
SL4.0ch01	307952	309210	Meiotic
SL4.0ch01	309698	310111	Meiotic
SL4.0ch01	312560	312754	Meiotic
SL4.0ch01	317750	318428	Meiotic
SL4.0ch01	318738	319730	Meiotic
SL4.0ch01	321624	322810	Meiotic
SL4.0ch01	326545	327666	Meiotic
SL4.0ch01	329032	329360	Meiotic
SL4.0ch01	334746	335164	Meiotic
SL4.0ch01	337464	338194	Meiotic
SL4.0ch01	339188	339475	Meiotic
SL4.0ch01	340928	342039	Meiotic
SL4.0ch01	345899	346701	Meiotic
SL4.0ch01	353860	354471	Meiotic
SL4.0ch01	355114	355697	Meiotic
SL4.0ch01	358718	359052	Meiotic
SL4.0ch01	361985	362275	Meiotic
SL4.0ch01	362771	363382	Meiotic
SL4.0ch01	369583	371516	Meiotic
SL4.0ch01	372166	372984	Meiotic
SL4.0ch01	383797	384637	Meiotic
SL4.0ch01	387079	387429	Meiotic
SL4.0ch01	388248	388861	Meiotic
SL4.0ch01	389961	391976	Meiotic
SL4.0ch01	394415	394943	Meiotic
SL4.0ch01	395557	395954	Meiotic
SL4.0ch01	398236	399517	Meiotic
SL4.0ch01	403690	404632	Meiotic
SL4.0ch01	405982	406286	Meiotic
SL4.0ch01	408134	409023	Meiotic
SL4.0ch01	413664	414170	Meiotic
SL4.0ch01	417007	417308	Meiotic
SL4.0ch01	419054	419545	Meiotic
SL4.0ch01	421604	422735	Meiotic
SL4.0ch01	427447	427996	Meiotic
SL4.0ch01	428579	428924	Meiotic
SL4.0ch01	429793	430881	Meiotic
SL4.0ch01	431615	432308	Meiotic
SL4.0ch01	438421	439175	Meiotic
SL4.0ch01	441624	442716	Meiotic
SL4.0ch01	447015	447384	Meiotic
SL4.0ch01	450935	452630	Meiotic
SL4.0ch01	453324	454111	Meiotic
SL4.0ch01	458471	459883	Meiotic
SL4.0ch01	465347	465972	Meiotic
SL4.0ch01	466798	467028	Meiotic
SL4.0ch01	476063	477067	Meiotic
SL4.0ch01	480152	480593	Meiotic
SL4.0ch01	482503	482828	Meiotic
SL4.0ch01	485816	486404	Meiotic
SL4.0ch01	491346	492320	Meiotic
SL4.0ch01	497407	497589	Meiotic
SL4.0ch01	500984	501905	Meiotic
SL4.0ch01	506893	507835	Meiotic
SL4.0ch01	519688	520245	Meiotic
SL4.0ch01	527532	528622	Meiotic
SL4.0ch01	530112	530342	Meiotic
SL4.0ch01	532995	533540	Meiotic
SL4.0ch01	537870	538113	Meiotic
SL4.0ch01	538792	539569	Meiotic
SL4.0ch01	541376	541634	Meiotic
SL4.0ch01	545406	546833	Meiotic
SL4.0ch01	551957	553901	Meiotic
SL4.0ch01	575038	577056	Meiotic
SL4.0ch01	581929	583272	Meiotic
SL4.0ch01	589973	590954	Meiotic
SL4.0ch01	595308	595970	Meiotic
SL4.0ch01	601392	601778	Meiotic
SL4.0ch01	605054	606110	Meiotic
SL4.0ch01	613177	614119	Meiotic
SL4.0ch01	616645	618121	Meiotic
SL4.0ch01	620978	621564	Meiotic
SL4.0ch01	625724	626620	Meiotic
SL4.0ch01	635214	636470	Meiotic
SL4.0ch01	643233	643816	Meiotic
SL4.0ch01	645248	645616	Meiotic
SL4.0ch01	646629	646828	Meiotic
SL4.0ch01	652030	652921	Meiotic
SL4.0ch01	662110	662956	Meiotic
SL4.0ch01	663319	664032	Meiotic
SL4.0ch01	664887	665642	Meiotic
SL4.0ch01	671128	673084	Meiotic
SL4.0ch01	673962	674254	Meiotic
SL4.0ch01	679712	680561	Meiotic
SL4.0ch01	680740	681140	Meiotic
SL4.0ch01	688507	689479	Meiotic
SL4.0ch01	691981	692514	Meiotic
SL4.0ch01	723807	724289	Meiotic
SL4.0ch01	737411	737953	Meiotic
SL4.0ch01	739658	741261	Meiotic
SL4.0ch01	748724	749197	Meiotic
SL4.0ch01	749635	749850	Meiotic
SL4.0ch01	750306	751170	Meiotic
SL4.0ch01	759719	760110	Meiotic
SL4.0ch01	763482	763837	Meiotic
SL4.0ch01	765110	766230	Meiotic
SL4.0ch01	774298	775131	Meiotic
SL4.0ch01	775338	776236	Meiotic
SL4.0ch01	785107	785795	Meiotic
SL4.0ch01	793601	795148	Meiotic
SL4.0ch01	799097	799687	Meiotic
SL4.0ch01	803393	804041	Meiotic
SL4.0ch01	805052	806156	Meiotic
SL4.0ch01	811807	812032	Meiotic
SL4.0ch01	812528	812759	Meiotic
SL4.0ch01	814940	815566	Meiotic
SL4.0ch01	817828	819043	Meiotic
SL4.0ch01	826827	827080	Meiotic
SL4.0ch01	827663	829001	Meiotic
SL4.0ch01	836223	836850	Meiotic
SL4.0ch01	837875	838451	Meiotic
SL4.0ch01	839253	839698	Meiotic
SL4.0ch01	847456	848237	Meiotic
SL4.0ch01	860061	860357	Meiotic
SL4.0ch01	860948	862991	Meiotic
SL4.0ch01	868684	869207	Meiotic
SL4.0ch01	869544	870486	Meiotic
SL4.0ch01	875861	876370	Meiotic
SL4.0ch01	882492	884107	Meiotic
SL4.0ch01	890081	890922	Meiotic
SL4.0ch01	906348	906957	Meiotic
SL4.0ch01	911371	912868	Meiotic
SL4.0ch01	914461	915420	Meiotic
SL4.0ch01	915968	916488	Meiotic
SL4.0ch01	917937	918280	Meiotic
SL4.0ch01	923693	924229	Meiotic
SL4.0ch01	942065	942722	Meiotic
SL4.0ch01	990290	992421	Meiotic
SL4.0ch01	1012487	1013407	Meiotic
SL4.0ch01	1016615	1018250	Meiotic
SL4.0ch01	1023371	1024156	Meiotic
SL4.0ch01	1026228	1026940	Meiotic
SL4.0ch01	1027643	1028793	Meiotic
SL4.0ch01	1034743	1035217	Meiotic
SL4.0ch01	1040262	1040643	Meiotic
SL4.0ch01	1042157	1043150	Meiotic
SL4.0ch01	1044142	1045204	Meiotic
SL4.0ch01	1047725	1047903	Meiotic
SL4.0ch01	1055558	1056787	Meiotic
SL4.0ch01	1063273	1064434	Meiotic
SL4.0ch01	1069786	1071375	Meiotic
SL4.0ch01	1080105	1080780	Meiotic
SL4.0ch01	1093203	1093656	Meiotic
SL4.0ch01	1098002	1098632	Meiotic
SL4.0ch01	1099266	1100197	Meiotic
SL4.0ch01	1104653	1105955	Meiotic
SL4.0ch01	1113680	1113959	Meiotic
SL4.0ch01	1117677	1118304	Meiotic
SL4.0ch01	1122591	1123383	Meiotic
SL4.0ch01	1133557	1134879	Meiotic
SL4.0ch01	1141912	1142222	Meiotic
SL4.0ch01	1142767	1144166	Meiotic
SL4.0ch01	1150175	1151587	Meiotic
SL4.0ch01	1172442	1172876	Meiotic
SL4.0ch01	1180768	1181446	Meiotic
SL4.0ch01	1231417	1232568	Meiotic
SL4.0ch01	1238415	1240614	Meiotic
SL4.0ch01	1244101	1244298	Meiotic
SL4.0ch01	1245011	1245601	Meiotic
SL4.0ch01	1253461	1254745	Meiotic
SL4.0ch01	1265091	1266412	Meiotic
SL4.0ch01	1273473	1274102	Meiotic
SL4.0ch01	1274280	1274699	Meiotic
SL4.0ch01	1279825	1280426	Meiotic
SL4.0ch01	1280932	1281613	Meiotic
SL4.0ch01	1283439	1283978	Meiotic
SL4.0ch01	1285078	1286006	Meiotic
SL4.0ch01	1294404	1295657	Meiotic
SL4.0ch01	1309463	1310908	Meiotic
SL4.0ch01	1316981	1318525	Meiotic
SL4.0ch01	1322370	1322832	Meiotic
SL4.0ch01	1324363	1324627	Meiotic
SL4.0ch01	1336621	1337700	Meiotic
SL4.0ch01	1354555	1355319	Meiotic
SL4.0ch01	1366151	1366291	Meiotic
SL4.0ch01	1367094	1367418	Meiotic
SL4.0ch01	1368664	1369517	Meiotic
SL4.0ch01	1370308	1371866	Meiotic
SL4.0ch01	1378361	1378683	Meiotic
SL4.0ch01	1379272	1379986	Meiotic
SL4.0ch01	1380265	1381122	Meiotic
SL4.0ch01	1386345	1387690	Meiotic
SL4.0ch01	1390569	1391258	Meiotic
SL4.0ch01	1394628	1395300	Meiotic
SL4.0ch01	1397883	1398257	Meiotic
SL4.0ch01	1401065	1402030	Meiotic
SL4.0ch01	1402355	1403087	Meiotic
SL4.0ch01	1403963	1404241	Meiotic
SL4.0ch01	1410589	1412074	Meiotic
SL4.0ch01	1424090	1424684	Meiotic
SL4.0ch01	1434524	1435131	Meiotic
SL4.0ch01	1446247	1447524	Meiotic
SL4.0ch01	1448503	1449199	Meiotic
SL4.0ch01	1454376	1454621	Meiotic
SL4.0ch01	1456394	1457049	Meiotic
SL4.0ch01	1466074	1467645	Meiotic
SL4.0ch01	1471721	1472058	Meiotic
SL4.0ch01	1472796	1473148	Meiotic
SL4.0ch01	1478138	1480475	Meiotic
SL4.0ch01	1485356	1485543	Meiotic
SL4.0ch01	1487112	1488476	Meiotic
SL4.0ch01	1501882	1502103	Meiotic
SL4.0ch01	1503834	1504601	Meiotic
SL4.0ch01	1507086	1507786	Meiotic
SL4.0ch01	1512163	1513658	Meiotic
SL4.0ch01	1518310	1519483	Meiotic
SL4.0ch01	1524532	1524783	Meiotic
SL4.0ch01	1525070	1525740	Meiotic
SL4.0ch01	1526200	1527681	Meiotic
SL4.0ch01	1548243	1549124	Meiotic
SL4.0ch01	1557764	1559090	Meiotic
SL4.0ch01	1574794	1575222	Meiotic
SL4.0ch01	1577962	1578831	Meiotic
SL4.0ch01	1591832	1592549	Meiotic
SL4.0ch01	1592811	1593333	Meiotic
SL4.0ch01	1594400	1594691	Meiotic
SL4.0ch01	1595084	1595643	Meiotic
SL4.0ch01	1601296	1601526	Meiotic
SL4.0ch01	1608520	1609840	Meiotic
SL4.0ch01	1612353	1612809	Meiotic
SL4.0ch01	1613905	1614429	Meiotic
SL4.0ch01	1615048	1615679	Meiotic
SL4.0ch01	1618140	1618404	Meiotic
SL4.0ch01	1620308	1620980	Meiotic
SL4.0ch01	1621400	1622086	Meiotic
SL4.0ch01	1628868	1630622	Meiotic
SL4.0ch01	1631426	1631651	Meiotic
SL4.0ch01	1634301	1634870	Meiotic
SL4.0ch01	1635144	1635394	Meiotic
SL4.0ch01	1635593	1636508	Meiotic
SL4.0ch01	1649967	1650781	Meiotic
SL4.0ch01	1658638	1659315	Meiotic
SL4.0ch01	1665577	1667297	Meiotic
SL4.0ch01	1667608	1668553	Meiotic
SL4.0ch01	1676094	1677200	Meiotic
SL4.0ch01	1678195	1678835	Meiotic
SL4.0ch01	1680019	1680238	Meiotic
SL4.0ch01	1683373	1684254	Meiotic
SL4.0ch01	1710155	1711100	Meiotic
SL4.0ch01	1718560	1719098	Meiotic
SL4.0ch01	1719897	1720099	Meiotic
SL4.0ch01	1727466	1729687	Meiotic
SL4.0ch01	1734886	1735209	Meiotic
SL4.0ch01	1740493	1742834	Meiotic
SL4.0ch01	1744110	1744889	Meiotic
SL4.0ch01	1745319	1745750	Meiotic
SL4.0ch01	1752770	1755053	Meiotic
SL4.0ch01	1764650	1764985	Meiotic
SL4.0ch01	1765645	1766295	Meiotic
SL4.0ch01	1771658	1773042	Meiotic
SL4.0ch01	1775772	1776538	Meiotic
SL4.0ch01	1777316	1777976	Meiotic
SL4.0ch01	1780563	1780980	Meiotic
SL4.0ch01	1783321	1783806	Meiotic
SL4.0ch01	1784000	1785186	Meiotic
SL4.0ch01	1787304	1787829	Meiotic
SL4.0ch01	1806226	1806877	Meiotic
SL4.0ch01	1807604	1808062	Meiotic
SL4.0ch01	1809455	1810134	Meiotic
SL4.0ch01	1812032	1812516	Meiotic
SL4.0ch01	1819237	1819796	Meiotic
SL4.0ch01	1820259	1820969	Meiotic
SL4.0ch01	1828215	1828935	Meiotic
SL4.0ch01	1829617	1830952	Meiotic
SL4.0ch01	1833831	1834016	Meiotic
SL4.0ch01	1834871	1835636	Meiotic
SL4.0ch01	1840596	1840938	Meiotic
SL4.0ch01	1844292	1844785	Meiotic
SL4.0ch01	1849257	1850068	Meiotic
SL4.0ch01	1851961	1852834	Meiotic
SL4.0ch01	1859807	1860837	Meiotic
SL4.0ch01	1861872	1862207	Meiotic
SL4.0ch01	1862616	1862974	Meiotic
SL4.0ch01	1865922	1867741	Meiotic
SL4.0ch01	1874684	1875043	Meiotic
SL4.0ch01	1875544	1876036	Meiotic
SL4.0ch01	1878693	1879102	Meiotic
SL4.0ch01	1879565	1880675	Meiotic
SL4.0ch01	1880905	1881453	Meiotic
SL4.0ch01	1882307	1883157	Meiotic
SL4.0ch01	1890084	1891111	Meiotic
SL4.0ch01	1900726	1902155	Meiotic
SL4.0ch01	1902781	1903106	Meiotic
SL4.0ch01	1906646	1906920	Meiotic
SL4.0ch01	1909017	1909646	Meiotic
SL4.0ch01	1910741	1911272	Meiotic
SL4.0ch01	1912036	1912379	Meiotic
SL4.0ch01	1915522	1915866	Meiotic
SL4.0ch01	1916676	1916954	Meiotic
SL4.0ch01	1919123	1919946	Meiotic
SL4.0ch01	1920228	1920978	Meiotic
SL4.0ch01	1921791	1921980	Meiotic
SL4.0ch01	1923571	1923881	Meiotic
SL4.0ch01	1924640	1925623	Meiotic
SL4.0ch01	1926206	1926457	Meiotic
SL4.0ch01	1941492	1944736	Meiotic
SL4.0ch01	1958999	1960552	Meiotic
SL4.0ch01	1961719	1962704	Meiotic
SL4.0ch01	1968345	1969256	Meiotic
SL4.0ch01	1973129	1974274	Meiotic
SL4.0ch01	1981174	1982953	Meiotic
SL4.0ch01	1984234	1984746	Meiotic
SL4.0ch01	1989434	1990335	Meiotic
SL4.0ch01	2005429	2006879	Meiotic
SL4.0ch01	2007818	2008033	Meiotic
SL4.0ch01	2010579	2011690	Meiotic
SL4.0ch01	2015065	2016199	Meiotic
SL4.0ch01	2018514	2018802	Meiotic
SL4.0ch01	2019947	2021093	Meiotic
SL4.0ch01	2023404	2023740	Meiotic
SL4.0ch01	2029566	2030024	Meiotic
SL4.0ch01	2036019	2036366	Meiotic
SL4.0ch01	2044346	2044905	Meiotic
SL4.0ch01	2045167	2046050	Meiotic
SL4.0ch01	2052732	2053402	Meiotic
SL4.0ch01	2054538	2055481	Meiotic
SL4.0ch01	2062462	2062878	Meiotic
SL4.0ch01	2063924	2064442	Meiotic
SL4.0ch01	2067876	2068410	Meiotic
SL4.0ch01	2070623	2071924	Meiotic
SL4.0ch01	2073343	2073897	Meiotic
SL4.0ch01	2079194	2079653	Meiotic
SL4.0ch01	2093107	2093497	Meiotic
SL4.0ch01	2094020	2094546	Meiotic
SL4.0ch01	2094878	2095051	Meiotic
SL4.0ch01	2109192	2109728	Meiotic
SL4.0ch01	2117200	2118695	Meiotic
SL4.0ch01	2123827	2125450	Meiotic
SL4.0ch01	2129422	2129737	Meiotic
SL4.0ch01	2130198	2130723	Meiotic
SL4.0ch01	2135092	2135887	Meiotic
SL4.0ch01	2139363	2139731	Meiotic
SL4.0ch01	2146543	2147365	Meiotic
SL4.0ch01	2149210	2149487	Meiotic
SL4.0ch01	2150645	2152251	Meiotic
SL4.0ch01	2152674	2153132	Meiotic
SL4.0ch01	2160226	2162453	Meiotic
SL4.0ch01	2169079	2170229	Meiotic
SL4.0ch01	2172159	2172856	Meiotic
SL4.0ch01	2174015	2174511	Meiotic
SL4.0ch01	2176356	2176719	Meiotic
SL4.0ch01	2178853	2179492	Meiotic
SL4.0ch01	2185743	2186868	Meiotic
SL4.0ch01	2188839	2189494	Meiotic
SL4.0ch01	2192962	2195159	Meiotic
SL4.0ch01	2213383	2213901	Meiotic
SL4.0ch01	2224725	2225512	Meiotic
SL4.0ch01	2226193	2227177	Meiotic
SL4.0ch01	2233351	2233652	Meiotic
SL4.0ch01	2235071	2236181	Meiotic
SL4.0ch01	2246831	2247499	Meiotic
SL4.0ch01	2254497	2255018	Meiotic
SL4.0ch01	2256156	2257255	Meiotic
SL4.0ch01	2261384	2261840	Meiotic
SL4.0ch01	2274711	2275379	Meiotic
SL4.0ch01	2280126	2281809	Meiotic
SL4.0ch01	2289516	2289973	Meiotic
SL4.0ch01	2297581	2297963	Meiotic
SL4.0ch01	2302346	2302825	Meiotic
SL4.0ch01	2304337	2305571	Meiotic
SL4.0ch01	2307971	2308682	Meiotic
SL4.0ch01	2311206	2312230	Meiotic
SL4.0ch01	2319848	2320516	Meiotic
SL4.0ch01	2322103	2322554	Meiotic
SL4.0ch01	2325122	2325971	Meiotic
SL4.0ch01	2326468	2327001	Meiotic
SL4.0ch01	2327525	2328046	Meiotic
SL4.0ch01	2332543	2334180	Meiotic
SL4.0ch01	2337052	2338128	Meiotic
SL4.0ch01	2338882	2339126	Meiotic
SL4.0ch01	2342378	2343981	Meiotic
SL4.0ch01	2353082	2355320	Meiotic
SL4.0ch01	2369895	2370328	Meiotic
SL4.0ch01	2371551	2372092	Meiotic
SL4.0ch01	2373786	2374088	Meiotic
SL4.0ch01	2374490	2374796	Meiotic
SL4.0ch01	2395758	2397090	Meiotic
SL4.0ch01	2409179	2409909	Meiotic
SL4.0ch01	2410474	2410661	Meiotic
SL4.0ch01	2418259	2418711	Meiotic
SL4.0ch01	2424143	2425148	Meiotic
SL4.0ch01	2430718	2431470	Meiotic
SL4.0ch01	2432103	2432586	Meiotic
SL4.0ch01	2448090	2448510	Meiotic
SL4.0ch01	2451415	2453423	Meiotic
SL4.0ch01	2462274	2462487	Meiotic
SL4.0ch01	2468657	2469494	Meiotic
SL4.0ch01	2477137	2477594	Meiotic
SL4.0ch01	2480809	2481250	Meiotic
SL4.0ch01	2482851	2483802	Meiotic
SL4.0ch01	2486459	2486788	Meiotic
SL4.0ch01	2488281	2488772	Meiotic
SL4.0ch01	2489263	2489598	Meiotic
SL4.0ch01	2494329	2495820	Meiotic
SL4.0ch01	2503005	2507206	Meiotic
SL4.0ch01	2511368	2515460	Meiotic
SL4.0ch01	2522412	2523215	Meiotic
SL4.0ch01	2530721	2531206	Meiotic
SL4.0ch01	2532309	2532992	Meiotic
SL4.0ch01	2537005	2537316	Meiotic
SL4.0ch01	2541308	2541834	Meiotic
SL4.0ch01	2552875	2553290	Meiotic
SL4.0ch01	2562527	2563595	Meiotic
SL4.0ch01	2566445	2567007	Meiotic
SL4.0ch01	2583621	2584692	Meiotic
SL4.0ch01	2591523	2591901	Meiotic
SL4.0ch01	2592764	2593282	Meiotic
SL4.0ch01	2597199	2598231	Meiotic
SL4.0ch01	2611227	2612014	Meiotic
SL4.0ch01	2612169	2613189	Meiotic
SL4.0ch01	2614280	2614594	Meiotic
SL4.0ch01	2620153	2620678	Meiotic
SL4.0ch01	2622851	2623276	Meiotic
SL4.0ch01	2624864	2626186	Meiotic
SL4.0ch01	2627819	2628109	Meiotic
SL4.0ch01	2635495	2637179	Meiotic
SL4.0ch01	2637885	2638457	Meiotic
SL4.0ch01	2639067	2639317	Meiotic
SL4.0ch01	2643225	2643546	Meiotic
SL4.0ch01	2663683	2664350	Meiotic
SL4.0ch01	2665600	2666132	Meiotic
SL4.0ch01	2669955	2670518	Meiotic
SL4.0ch01	2675785	2676173	Meiotic
SL4.0ch01	2676901	2677756	Meiotic
SL4.0ch01	2680925	2681307	Meiotic
SL4.0ch01	2683334	2683790	Meiotic
SL4.0ch01	2686116	2686526	Meiotic
SL4.0ch01	2687942	2688362	Meiotic
SL4.0ch01	2692616	2693125	Meiotic
SL4.0ch01	2693405	2693919	Meiotic
SL4.0ch01	2698664	2699403	Meiotic
SL4.0ch01	2704576	2705278	Meiotic
SL4.0ch01	2709907	2710981	Meiotic
SL4.0ch01	2721093	2722472	Meiotic
SL4.0ch01	2728481	2728992	Meiotic
SL4.0ch01	2736661	2737807	Meiotic
SL4.0ch01	2743197	2744840	Meiotic
SL4.0ch01	2762324	2763543	Meiotic
SL4.0ch01	2764288	2766057	Meiotic
SL4.0ch01	2772586	2773560	Meiotic
SL4.0ch01	2776036	2777264	Meiotic
SL4.0ch01	2783813	2784694	Meiotic
SL4.0ch01	2787575	2787838	Meiotic
SL4.0ch01	2789019	2789696	Meiotic
SL4.0ch01	2790643	2791175	Meiotic
SL4.0ch01	2796912	2799393	Meiotic
SL4.0ch01	2804875	2805184	Meiotic
SL4.0ch01	2806005	2806997	Meiotic
SL4.0ch01	2823704	2824553	Meiotic
SL4.0ch01	2825008	2825350	Meiotic
SL4.0ch01	2829979	2830937	Meiotic
SL4.0ch01	2846163	2846531	Meiotic
SL4.0ch01	2855338	2856463	Meiotic
SL4.0ch01	2865787	2866699	Meiotic
SL4.0ch01	2866971	2867489	Meiotic
SL4.0ch01	2869448	2869716	Meiotic
SL4.0ch01	2878079	2878730	Meiotic
SL4.0ch01	2879129	2880126	Meiotic
SL4.0ch01	2882408	2882591	Meiotic
SL4.0ch01	2887504	2888231	Meiotic
SL4.0ch01	2888859	2889351	Meiotic
SL4.0ch01	2895077	2896554	Meiotic
SL4.0ch01	2903273	2905244	Meiotic
SL4.0ch01	2905864	2906675	Meiotic
SL4.0ch01	2910816	2911828	Meiotic
SL4.0ch01	2913672	2914032	Meiotic
SL4.0ch01	2916830	2917078	Meiotic
SL4.0ch01	2923394	2924737	Meiotic
SL4.0ch01	2932005	2933853	Meiotic
SL4.0ch01	2937515	2938264	Meiotic
SL4.0ch01	2940285	2940677	Meiotic
SL4.0ch01	2946487	2947009	Meiotic
SL4.0ch01	2947976	2948711	Meiotic
SL4.0ch01	2954343	2955228	Meiotic
SL4.0ch01	2956397	2957071	Meiotic
SL4.0ch01	2957607	2957895	Meiotic
SL4.0ch01	2967377	2967858	Meiotic
SL4.0ch01	2971740	2972963	Meiotic
SL4.0ch01	2987109	2987841	Meiotic
SL4.0ch01	2988685	2989349	Meiotic
SL4.0ch01	2992046	2992952	Meiotic
SL4.0ch01	3011680	3012557	Meiotic
SL4.0ch01	3013849	3014187	Meiotic
SL4.0ch01	3014503	3015116	Meiotic
SL4.0ch01	3021677	3022654	Meiotic
SL4.0ch01	3029449	3030745	Meiotic
SL4.0ch01	3037265	3038353	Meiotic
SL4.0ch01	3041692	3042500	Meiotic
SL4.0ch01	3055303	3056239	Meiotic
SL4.0ch01	3058960	3059475	Meiotic
SL4.0ch01	3062490	3063604	Meiotic
SL4.0ch01	3069805	3070516	Meiotic
SL4.0ch01	3113082	3114162	Meiotic
SL4.0ch01	3118481	3120661	Meiotic
SL4.0ch01	3142058	3142308	Meiotic
SL4.0ch01	3144508	3144974	Meiotic
SL4.0ch01	3148153	3148646	Meiotic
SL4.0ch01	3152352	3153878	Meiotic
SL4.0ch01	3162969	3164245	Meiotic
SL4.0ch01	3168192	3170035	Meiotic
SL4.0ch01	3172953	3173413	Meiotic
SL4.0ch01	3179548	3181280	Meiotic
SL4.0ch01	3191815	3192334	Meiotic
SL4.0ch01	3193090	3193592	Meiotic
SL4.0ch01	3196222	3196523	Meiotic
SL4.0ch01	3196994	3198218	Meiotic
SL4.0ch01	3208346	3209344	Meiotic
SL4.0ch01	3210194	3210841	Meiotic
SL4.0ch01	3212452	3212984	Meiotic
SL4.0ch01	3218134	3219556	Meiotic
SL4.0ch01	3222804	3223870	Meiotic
SL4.0ch01	3231281	3231931	Meiotic
SL4.0ch01	3244707	3245998	Meiotic
SL4.0ch01	3263007	3263612	Meiotic
SL4.0ch01	3277700	3278841	Meiotic
SL4.0ch01	3279286	3280010	Meiotic
SL4.0ch01	3286266	3286839	Meiotic
SL4.0ch01	3287641	3288219	Meiotic
SL4.0ch01	3288817	3289611	Meiotic
SL4.0ch01	3296749	3298297	Meiotic
SL4.0ch01	3303729	3303990	Meiotic
SL4.0ch01	3316278	3317171	Meiotic
SL4.0ch01	3358266	3358578	Meiotic
SL4.0ch01	3383814	3385189	Meiotic
SL4.0ch01	3405421	3406126	Meiotic
SL4.0ch01	3422740	3423775	Meiotic
SL4.0ch01	3424891	3425765	Meiotic
SL4.0ch01	3426239	3427027	Meiotic
SL4.0ch01	3427691	3427938	Meiotic
SL4.0ch01	3429092	3429755	Meiotic
SL4.0ch01	3437889	3439008	Meiotic
SL4.0ch01	3445998	3446368	Meiotic
SL4.0ch01	3452362	3452591	Meiotic
SL4.0ch01	3455666	3455962	Meiotic
SL4.0ch01	3477070	3479254	Meiotic
SL4.0ch01	3481352	3481710	Meiotic
SL4.0ch01	3485579	3486055	Meiotic
SL4.0ch01	3491300	3491498	Meiotic
SL4.0ch01	3501721	3501991	Meiotic
SL4.0ch01	3504956	3505253	Meiotic
SL4.0ch01	3515694	3516533	Meiotic
SL4.0ch01	3534993	3535990	Meiotic
SL4.0ch01	3536283	3537080	Meiotic
SL4.0ch01	3538166	3538847	Meiotic
SL4.0ch01	3545146	3545540	Meiotic
SL4.0ch01	3557685	3558756	Meiotic
SL4.0ch01	3559745	3560026	Meiotic
SL4.0ch01	3562526	3562989	Meiotic
SL4.0ch01	3563224	3564170	Meiotic
SL4.0ch01	3568678	3570279	Meiotic
SL4.0ch01	3571226	3572436	Meiotic
SL4.0ch01	3576417	3577825	Meiotic
SL4.0ch01	3578852	3579296	Meiotic
SL4.0ch01	3582270	3582706	Meiotic
SL4.0ch01	3586478	3587622	Meiotic
SL4.0ch01	3587882	3588759	Meiotic
SL4.0ch01	3589248	3589532	Meiotic
SL4.0ch01	3600053	3601439	Meiotic
SL4.0ch01	3606011	3606711	Meiotic
SL4.0ch01	3613298	3613737	Meiotic
SL4.0ch01	3618202	3619330	Meiotic
SL4.0ch01	3624728	3624969	Meiotic
SL4.0ch01	3625720	3626278	Meiotic
SL4.0ch01	3627681	3628172	Meiotic
SL4.0ch01	3632697	3633046	Meiotic
SL4.0ch01	3634880	3635247	Meiotic
SL4.0ch01	3636153	3637420	Meiotic
SL4.0ch01	3642141	3642829	Meiotic
SL4.0ch01	3649829	3650406	Meiotic
SL4.0ch01	3652300	3652860	Meiotic
SL4.0ch01	3673388	3673908	Meiotic
SL4.0ch01	3681428	3684057	Meiotic
SL4.0ch01	3686578	3687179	Meiotic
SL4.0ch01	3723865	3724490	Meiotic
SL4.0ch01	3730464	3730995	Meiotic
SL4.0ch01	3731453	3732070	Meiotic
SL4.0ch01	3775567	3776021	Meiotic
SL4.0ch01	3782454	3783586	Meiotic
SL4.0ch01	3784235	3785046	Meiotic
SL4.0ch01	3793978	3794399	Meiotic
SL4.0ch01	3795279	3795795	Meiotic
SL4.0ch01	3804216	3804927	Meiotic
SL4.0ch01	3808408	3809200	Meiotic
SL4.0ch01	3814710	3815062	Meiotic
SL4.0ch01	3824561	3825102	Meiotic
SL4.0ch01	3825785	3827121	Meiotic
SL4.0ch01	3835474	3837376	Meiotic
SL4.0ch01	3841881	3842430	Meiotic
SL4.0ch01	3856329	3857037	Meiotic
SL4.0ch01	3864671	3865463	Meiotic
SL4.0ch01	3875206	3876314	Meiotic
SL4.0ch01	3923664	3924419	Meiotic
SL4.0ch01	3933370	3933940	Meiotic
SL4.0ch01	3938380	3938563	Meiotic
SL4.0ch01	3939080	3940137	Meiotic
SL4.0ch01	3948844	3949776	Meiotic
SL4.0ch01	3953785	3954237	Meiotic
SL4.0ch01	3954421	3954933	Meiotic
SL4.0ch01	3955428	3955826	Meiotic
SL4.0ch01	3962065	3962456	Meiotic
SL4.0ch01	3963365	3963743	Meiotic
SL4.0ch01	3964473	3965034	Meiotic
SL4.0ch01	3972433	3973140	Meiotic
SL4.0ch01	3973916	3974882	Meiotic
SL4.0ch01	3981038	3981855	Meiotic
SL4.0ch01	3983318	3983706	Meiotic
SL4.0ch01	3987748	3988112	Meiotic
SL4.0ch01	3989761	3990063	Meiotic
SL4.0ch01	3990594	3991392	Meiotic
SL4.0ch01	3992531	3993085	Meiotic
SL4.0ch01	4009341	4009525	Meiotic
SL4.0ch01	4082170	4082924	Meiotic
SL4.0ch01	4086721	4087513	Meiotic
SL4.0ch01	4097871	4098365	Meiotic
SL4.0ch01	4099042	4099583	Meiotic
SL4.0ch01	4102234	4102699	Meiotic
SL4.0ch01	4103950	4104706	Meiotic
SL4.0ch01	4109079	4109317	Meiotic
SL4.0ch01	4109800	4110402	Meiotic
SL4.0ch01	4115007	4116152	Meiotic
SL4.0ch01	4117452	4118092	Meiotic
SL4.0ch01	4139759	4140562	Meiotic
SL4.0ch01	4141106	4141702	Meiotic
SL4.0ch01	4149894	4150107	Meiotic
SL4.0ch01	4150752	4151502	Meiotic
SL4.0ch01	4152496	4153236	Meiotic
SL4.0ch01	4158548	4158922	Meiotic
SL4.0ch01	4162648	4162916	Meiotic
SL4.0ch01	4163903	4165238	Meiotic
SL4.0ch01	4176521	4177416	Meiotic
SL4.0ch01	4193395	4194087	Meiotic
SL4.0ch01	4199810	4200609	Meiotic
SL4.0ch01	4220653	4221452	Meiotic
SL4.0ch01	4231511	4232004	Meiotic
SL4.0ch01	4233063	4233554	Meiotic
SL4.0ch01	4237837	4239699	Meiotic
SL4.0ch01	4245778	4246136	Meiotic
SL4.0ch01	4247631	4247990	Meiotic
SL4.0ch01	4251602	4251842	Meiotic
SL4.0ch01	4279696	4279881	Meiotic
SL4.0ch01	4304581	4304867	Meiotic
SL4.0ch01	4306008	4306507	Meiotic
SL4.0ch01	4313763	4314009	Meiotic
SL4.0ch01	4314688	4315846	Meiotic
SL4.0ch01	4346306	4346689	Meiotic
SL4.0ch01	4378509	4378885	Meiotic
SL4.0ch01	4382715	4383204	Meiotic
SL4.0ch01	4389717	4391629	Meiotic
SL4.0ch01	4393412	4393907	Meiotic
SL4.0ch01	4397989	4398345	Meiotic
SL4.0ch01	4399551	4400527	Meiotic
SL4.0ch01	4401123	4401531	Meiotic
SL4.0ch01	4406146	4407421	Meiotic
SL4.0ch01	4408600	4408979	Meiotic
SL4.0ch01	4411766	4412508	Meiotic
SL4.0ch01	4413510	4413806	Meiotic
SL4.0ch01	4415799	4416306	Meiotic
SL4.0ch01	4420718	4422234	Meiotic
SL4.0ch01	4422688	4424090	Meiotic
SL4.0ch01	4429354	4430465	Meiotic
SL4.0ch01	4435028	4435276	Meiotic
SL4.0ch01	4437092	4437933	Meiotic
SL4.0ch01	4438129	4438512	Meiotic
SL4.0ch01	4476796	4477164	Meiotic
SL4.0ch01	4493034	4493748	Meiotic
SL4.0ch01	4502437	4503579	Meiotic
SL4.0ch01	4548456	4548945	Meiotic
SL4.0ch01	4554776	4555016	Meiotic
SL4.0ch01	4560747	4561101	Meiotic
SL4.0ch01	4588286	4589071	Meiotic
SL4.0ch01	4592807	4594110	Meiotic
SL4.0ch01	4609799	4610455	Meiotic
SL4.0ch01	4613698	4614171	Meiotic
SL4.0ch01	4614934	4615293	Meiotic
SL4.0ch01	4625099	4625999	Meiotic
SL4.0ch01	4626490	4627047	Meiotic
SL4.0ch01	4630651	4631607	Meiotic
SL4.0ch01	4635861	4636837	Meiotic
SL4.0ch01	4648651	4649561	Meiotic
SL4.0ch01	4656702	4658229	Meiotic
SL4.0ch01	4674320	4676200	Meiotic
SL4.0ch01	4677074	4677865	Meiotic
SL4.0ch01	4689946	4690636	Meiotic
SL4.0ch01	4697369	4697604	Meiotic
SL4.0ch01	4698351	4699380	Meiotic
SL4.0ch01	4702530	4703071	Meiotic
SL4.0ch01	4705743	4707702	Meiotic
SL4.0ch01	4719916	4720339	Meiotic
SL4.0ch01	4821921	4822299	Meiotic
SL4.0ch01	4822760	4823278	Meiotic
SL4.0ch01	4846874	4847228	Meiotic
SL4.0ch01	4852802	4852973	Meiotic
SL4.0ch01	4874850	4875098	Meiotic
SL4.0ch01	4879450	4879930	Meiotic
SL4.0ch01	4880571	4880811	Meiotic
SL4.0ch01	4881424	4882803	Meiotic
SL4.0ch01	4883550	4884369	Meiotic
SL4.0ch01	4888500	4888750	Meiotic
SL4.0ch01	4889904	4890297	Meiotic
SL4.0ch01	4891690	4892734	Meiotic
SL4.0ch01	4896090	4897285	Meiotic
SL4.0ch01	4903422	4903934	Meiotic
SL4.0ch01	4920276	4921215	Meiotic
SL4.0ch01	4938148	4939577	Meiotic
SL4.0ch01	4944356	4944911	Meiotic
SL4.0ch01	4949573	4950400	Meiotic
SL4.0ch01	4961467	4962897	Meiotic
SL4.0ch01	4967291	4967934	Meiotic
SL4.0ch01	4986862	4988849	Meiotic
SL4.0ch01	4993327	4993943	Meiotic
SL4.0ch01	4996185	4996364	Meiotic
SL4.0ch01	4997978	4999227	Meiotic
SL4.0ch01	5005908	5006519	Meiotic
SL4.0ch01	5008799	5009571	Meiotic
SL4.0ch01	5010018	5010281	Meiotic
SL4.0ch01	5012794	5013017	Meiotic
SL4.0ch01	5013275	5013643	Meiotic
SL4.0ch01	5013977	5014891	Meiotic
SL4.0ch01	5019531	5020217	Meiotic
SL4.0ch01	5021762	5022041	Meiotic
SL4.0ch01	5027561	5028392	Meiotic
SL4.0ch01	5028829	5030421	Meiotic
SL4.0ch01	5031483	5031746	Meiotic
SL4.0ch01	5033371	5033885	Meiotic
SL4.0ch01	5034768	5035387	Meiotic
SL4.0ch01	5046991	5048390	Meiotic
SL4.0ch01	5051131	5051361	Meiotic
SL4.0ch01	5056575	5057827	Meiotic
SL4.0ch01	5059236	5059523	Meiotic
SL4.0ch01	5060168	5060363	Meiotic
SL4.0ch01	5061024	5061661	Meiotic
SL4.0ch01	5084890	5085480	Meiotic
SL4.0ch01	5085793	5086808	Meiotic
SL4.0ch01	5089540	5090308	Meiotic
SL4.0ch01	5096025	5096487	Meiotic
SL4.0ch01	5107125	5107603	Meiotic
SL4.0ch01	5111296	5112015	Meiotic
SL4.0ch01	5115344	5116042	Meiotic
SL4.0ch01	5117825	5118186	Meiotic
SL4.0ch01	5118870	5119144	Meiotic
SL4.0ch01	5126738	5127673	Meiotic
SL4.0ch01	5141557	5142203	Meiotic
SL4.0ch01	5154231	5154487	Meiotic
SL4.0ch01	5155047	5155388	Meiotic
SL4.0ch01	5160635	5161176	Meiotic
SL4.0ch01	5161350	5162842	Meiotic
SL4.0ch01	5164740	5165430	Meiotic
SL4.0ch01	5165956	5166140	Meiotic
SL4.0ch01	5179420	5181230	Meiotic
SL4.0ch01	5187474	5188601	Meiotic
SL4.0ch01	5196269	5196749	Meiotic
SL4.0ch01	5209681	5211720	Meiotic
SL4.0ch01	5215957	5216707	Meiotic
SL4.0ch01	5221358	5222786	Meiotic
SL4.0ch01	5227447	5227717	Meiotic
SL4.0ch01	5228671	5229432	Meiotic
SL4.0ch01	5246009	5247432	Meiotic
SL4.0ch01	5256503	5257150	Meiotic
SL4.0ch01	5285599	5286527	Meiotic
SL4.0ch01	5287380	5287980	Meiotic
SL4.0ch01	5291177	5291743	Meiotic
SL4.0ch01	5294083	5294866	Meiotic
SL4.0ch01	5300786	5301359	Meiotic
SL4.0ch01	5309907	5311401	Meiotic
SL4.0ch01	5311679	5312502	Meiotic
SL4.0ch01	5321031	5321242	Meiotic
SL4.0ch01	5339185	5339911	Meiotic
SL4.0ch01	5340949	5342066	Meiotic
SL4.0ch01	5348483	5348977	Meiotic
SL4.0ch01	5364041	5365044	Meiotic
SL4.0ch01	5367692	5369012	Meiotic
SL4.0ch01	5370585	5370837	Meiotic
SL4.0ch01	5371686	5373281	Meiotic
SL4.0ch01	5378085	5378641	Meiotic
SL4.0ch01	5385511	5385855	Meiotic
SL4.0ch01	5386593	5387134	Meiotic
SL4.0ch01	5395371	5395776	Meiotic
SL4.0ch01	5400178	5401220	Meiotic
SL4.0ch01	5405644	5406231	Meiotic
SL4.0ch01	5548205	5548717	Meiotic
SL4.0ch01	5554208	5554858	Meiotic
SL4.0ch01	5555676	5557252	Meiotic
SL4.0ch01	5560288	5560477	Meiotic
SL4.0ch01	5573678	5575199	Meiotic
SL4.0ch01	5582636	5583241	Meiotic
SL4.0ch01	5590651	5591296	Meiotic
SL4.0ch01	5593122	5594084	Meiotic
SL4.0ch01	5617561	5618393	Meiotic
SL4.0ch01	5623309	5623512	Meiotic
SL4.0ch01	5627686	5628524	Meiotic
SL4.0ch01	5630629	5632579	Meiotic
SL4.0ch01	5637632	5638989	Meiotic
SL4.0ch01	5644157	5644982	Meiotic
SL4.0ch01	5645755	5646394	Meiotic
SL4.0ch01	5646774	5646955	Meiotic
SL4.0ch01	5648033	5648984	Meiotic
SL4.0ch01	5657269	5657903	Meiotic
SL4.0ch01	5660820	5661277	Meiotic
SL4.0ch01	5662367	5662802	Meiotic
SL4.0ch01	5679112	5679369	Meiotic
SL4.0ch01	5681985	5683268	Meiotic
SL4.0ch01	5691885	5692912	Meiotic
SL4.0ch01	5697417	5698042	Meiotic
SL4.0ch01	5702904	5703857	Meiotic
SL4.0ch01	5708300	5709055	Meiotic
SL4.0ch01	5710637	5711163	Meiotic
SL4.0ch01	5716552	5717397	Meiotic
SL4.0ch01	5762153	5762594	Meiotic
SL4.0ch01	5767511	5768118	Meiotic
SL4.0ch01	5768393	5768710	Meiotic
SL4.0ch01	5778768	5779370	Meiotic
SL4.0ch01	5779550	5780111	Meiotic
SL4.0ch01	5782978	5783353	Meiotic
SL4.0ch01	5795559	5796461	Meiotic
SL4.0ch01	5796785	5797384	Meiotic
SL4.0ch01	5811672	5811930	Meiotic
SL4.0ch01	5812972	5813278	Meiotic
SL4.0ch01	5819609	5820185	Meiotic
SL4.0ch01	5824634	5825378	Meiotic
SL4.0ch01	5826444	5827377	Meiotic
SL4.0ch01	5834939	5835362	Meiotic
SL4.0ch01	5847779	5850475	Meiotic
SL4.0ch01	5858447	5859199	Meiotic
SL4.0ch01	5868012	5869559	Meiotic
SL4.0ch01	5874918	5875764	Meiotic
SL4.0ch01	5882009	5882595	Meiotic
SL4.0ch01	5892938	5893666	Meiotic
SL4.0ch01	6022414	6022690	Meiotic
SL4.0ch01	6126148	6126467	Meiotic
SL4.0ch01	6240369	6242103	Meiotic
SL4.0ch01	6246221	6247253	Meiotic
SL4.0ch01	6252870	6253753	Meiotic
SL4.0ch01	6260593	6262255	Meiotic
SL4.0ch01	6278261	6278526	Meiotic
SL4.0ch01	6315473	6316906	Meiotic
SL4.0ch01	6320696	6320905	Meiotic
SL4.0ch01	6329385	6330232	Meiotic
SL4.0ch01	6331415	6332087	Meiotic
SL4.0ch01	6332690	6334006	Meiotic
SL4.0ch01	6338202	6338584	Meiotic
SL4.0ch01	6339273	6340092	Meiotic
SL4.0ch01	6345825	6347031	Meiotic
SL4.0ch01	6347285	6348009	Meiotic
SL4.0ch01	6353700	6354955	Meiotic
SL4.0ch01	6373938	6374377	Meiotic
SL4.0ch01	6375328	6376530	Meiotic
SL4.0ch01	6391134	6391742	Meiotic
SL4.0ch01	6395528	6395934	Meiotic
SL4.0ch01	6409307	6409872	Meiotic
SL4.0ch01	6410613	6412574	Meiotic
SL4.0ch01	6415374	6416220	Meiotic
SL4.0ch01	6417492	6417982	Meiotic
SL4.0ch01	6467825	6468552	Meiotic
SL4.0ch01	6469106	6470132	Meiotic
SL4.0ch01	6471988	6472838	Meiotic
SL4.0ch01	6506141	6506587	Meiotic
SL4.0ch01	6515533	6516173	Meiotic
SL4.0ch01	6520778	6522440	Meiotic
SL4.0ch01	6526717	6527372	Meiotic
SL4.0ch01	6532285	6534533	Meiotic
SL4.0ch01	6548574	6549359	Meiotic
SL4.0ch01	6550283	6550973	Meiotic
SL4.0ch01	6591349	6591532	Meiotic
SL4.0ch01	6651164	6651921	Meiotic
SL4.0ch01	6656154	6656468	Meiotic
SL4.0ch01	6658953	6659519	Meiotic
SL4.0ch01	6660126	6660718	Meiotic
SL4.0ch01	6667979	6668414	Meiotic
SL4.0ch01	6669558	6670793	Meiotic
SL4.0ch01	6689855	6690553	Meiotic
SL4.0ch01	6886409	6887028	Meiotic
SL4.0ch01	6894159	6895512	Meiotic
SL4.0ch01	6898110	6898498	Meiotic
SL4.0ch01	6899368	6899569	Meiotic
SL4.0ch01	6913626	6914294	Meiotic
SL4.0ch01	6920009	6920423	Meiotic
SL4.0ch01	6944432	6944774	Meiotic
SL4.0ch01	6952711	6953848	Meiotic
SL4.0ch01	6977324	6977806	Meiotic
SL4.0ch01	6990607	6990809	Meiotic
SL4.0ch01	7040953	7041774	Meiotic
SL4.0ch01	7042011	7042874	Meiotic
SL4.0ch01	7050496	7051640	Meiotic
SL4.0ch01	7057636	7058554	Meiotic
SL4.0ch01	7059279	7059559	Meiotic
SL4.0ch01	7075624	7075931	Meiotic
SL4.0ch01	7076857	7077322	Meiotic
SL4.0ch01	7090571	7091046	Meiotic
SL4.0ch01	7622497	7622736	Meiotic
SL4.0ch01	7627105	7627991	Meiotic
SL4.0ch01	7628367	7629427	Meiotic
SL4.0ch01	7644985	7645360	Meiotic
SL4.0ch01	7646841	7648172	Meiotic
SL4.0ch01	7676043	7676798	Meiotic
SL4.0ch01	7703999	7704725	Meiotic
SL4.0ch01	7706630	7706892	Meiotic
SL4.0ch01	7707413	7707914	Meiotic
SL4.0ch01	7716009	7716248	Meiotic
SL4.0ch01	7730899	7731072	Meiotic
SL4.0ch01	8057310	8057667	Meiotic
SL4.0ch01	8204797	8205518	Meiotic
SL4.0ch01	8208202	8209294	Meiotic
SL4.0ch01	8260023	8261304	Meiotic
SL4.0ch01	8374613	8375877	Meiotic
SL4.0ch01	8384058	8385512	Meiotic
SL4.0ch01	8452974	8453213	Meiotic
SL4.0ch01	8453794	8454203	Meiotic
SL4.0ch01	8571812	8572013	Meiotic
SL4.0ch01	8721534	8722240	Meiotic
SL4.0ch01	8728099	8729211	Meiotic
SL4.0ch01	8739381	8739960	Meiotic
SL4.0ch01	8740505	8741040	Meiotic
SL4.0ch01	8742539	8743227	Meiotic
SL4.0ch01	8752407	8753554	Meiotic
SL4.0ch01	8758051	8758409	Meiotic
SL4.0ch01	8765724	8766105	Meiotic
SL4.0ch01	8768780	8769442	Meiotic
SL4.0ch01	8794221	8794692	Meiotic
SL4.0ch01	9046338	9046558	Meiotic
SL4.0ch01	9259875	9261217	Meiotic
SL4.0ch01	9262149	9263214	Meiotic
SL4.0ch01	9274597	9275175	Meiotic
SL4.0ch01	9306844	9307506	Meiotic
SL4.0ch01	9350044	9350304	Meiotic
SL4.0ch01	9351317	9352254	Meiotic
SL4.0ch01	9413179	9413571	Meiotic
SL4.0ch01	9433212	9433865	Meiotic
SL4.0ch01	9465196	9465666	Meiotic
SL4.0ch01	9479809	9480647	Meiotic
SL4.0ch01	9490401	9490652	Meiotic
SL4.0ch01	9491230	9492471	Meiotic
SL4.0ch01	9512204	9512873	Meiotic
SL4.0ch01	9535944	9536381	Meiotic
SL4.0ch01	9536672	9537805	Meiotic
SL4.0ch01	9550497	9551771	Meiotic
SL4.0ch01	9565975	9566698	Meiotic
SL4.0ch01	9567664	9568004	Meiotic
SL4.0ch01	9570619	9571115	Meiotic
SL4.0ch01	9571585	9571858	Meiotic
SL4.0ch01	9577138	9577343	Meiotic
SL4.0ch01	9579043	9579442	Meiotic
SL4.0ch01	9589265	9589617	Meiotic
SL4.0ch01	9746716	9747060	Meiotic
SL4.0ch01	9921272	9921574	Meiotic
SL4.0ch01	10081733	10083027	Meiotic
SL4.0ch01	10142223	10142504	Meiotic
SL4.0ch01	10337034	10337791	Meiotic
SL4.0ch01	10386146	10386872	Meiotic
SL4.0ch01	10409124	10409344	Meiotic
SL4.0ch01	10595730	10596178	Meiotic
SL4.0ch01	10727390	10727606	Meiotic
SL4.0ch01	10735281	10735606	Meiotic
SL4.0ch01	10741690	10742034	Meiotic
SL4.0ch01	10742591	10743251	Meiotic
SL4.0ch01	10897291	10897883	Meiotic
SL4.0ch01	10923832	10924133	Meiotic
SL4.0ch01	10960161	10960398	Meiotic
SL4.0ch01	10987546	10987690	Meiotic
SL4.0ch01	11058628	11058910	Meiotic
SL4.0ch01	11132611	11132809	Meiotic
SL4.0ch01	11186180	11186543	Meiotic
SL4.0ch01	11619303	11620368	Meiotic
SL4.0ch01	11671200	11672352	Meiotic
SL4.0ch01	11677724	11678102	Meiotic
SL4.0ch01	11678480	11679280	Meiotic
SL4.0ch01	11679857	11680420	Meiotic
SL4.0ch01	11686045	11686965	Meiotic
SL4.0ch01	11690023	11690241	Meiotic
SL4.0ch01	11691604	11691897	Meiotic
SL4.0ch01	11694202	11694704	Meiotic
SL4.0ch01	11696407	11696877	Meiotic
SL4.0ch01	11706234	11706571	Meiotic
SL4.0ch01	11708414	11709118	Meiotic
SL4.0ch01	11719315	11720818	Meiotic
SL4.0ch01	11733737	11734654	Meiotic
SL4.0ch01	11800550	11801839	Meiotic
SL4.0ch01	11803593	11804246	Meiotic
SL4.0ch01	11870923	11871999	Meiotic
SL4.0ch01	11924731	11925946	Meiotic
SL4.0ch01	11935959	11936502	Meiotic
SL4.0ch01	11937817	11938092	Meiotic
SL4.0ch01	11971639	11972107	Meiotic
SL4.0ch01	11974341	11974986	Meiotic
SL4.0ch01	11989256	11989940	Meiotic
SL4.0ch01	11995215	11996038	Meiotic
SL4.0ch01	11999567	12000841	Meiotic
SL4.0ch01	12057759	12058456	Meiotic
SL4.0ch01	12072900	12073768	Meiotic
SL4.0ch01	12078882	12079138	Meiotic
SL4.0ch01	12081103	12081742	Meiotic
SL4.0ch01	12082999	12084529	Meiotic
SL4.0ch01	12092322	12092773	Meiotic
SL4.0ch01	12149974	12150552	Meiotic
SL4.0ch01	12251809	12252487	Meiotic
SL4.0ch01	12372233	12372577	Meiotic
SL4.0ch01	12696232	12696995	Meiotic
SL4.0ch01	12706710	12707406	Meiotic
SL4.0ch01	12751140	12751858	Meiotic
SL4.0ch01	12753779	12754398	Meiotic
SL4.0ch01	12754818	12755218	Meiotic
SL4.0ch01	12756459	12756921	Meiotic
SL4.0ch01	12762638	12763207	Meiotic
SL4.0ch01	12768939	12769596	Meiotic
SL4.0ch01	13986719	13987313	Meiotic
SL4.0ch01	13988571	13989248	Meiotic
SL4.0ch01	13998142	13999004	Meiotic
SL4.0ch01	13999816	14000268	Meiotic
SL4.0ch01	14010989	14012454	Meiotic
SL4.0ch01	14027839	14028522	Meiotic
SL4.0ch01	14238274	14238724	Meiotic
SL4.0ch01	14258903	14260863	Meiotic
SL4.0ch01	14374270	14374898	Meiotic
SL4.0ch01	14376067	14376577	Meiotic
SL4.0ch01	14456918	14457618	Meiotic
SL4.0ch01	14474373	14474581	Meiotic
SL4.0ch01	14476373	14477169	Meiotic
SL4.0ch01	14477956	14479301	Meiotic
SL4.0ch01	14562411	14562911	Meiotic
SL4.0ch01	14564262	14564937	Meiotic
SL4.0ch01	14823152	14823899	Meiotic
SL4.0ch01	14824275	14824594	Meiotic
SL4.0ch01	14893074	14893360	Meiotic
SL4.0ch01	14954928	14955321	Meiotic
SL4.0ch01	14957172	14957597	Meiotic
SL4.0ch01	14983197	14983448	Meiotic
SL4.0ch01	14988006	14988260	Meiotic
SL4.0ch01	14989757	14990315	Meiotic
SL4.0ch01	15224213	15225138	Meiotic
SL4.0ch01	15293422	15294171	Meiotic
SL4.0ch01	15301607	15302417	Meiotic
SL4.0ch01	15312512	15312890	Meiotic
SL4.0ch01	15420233	15421144	Meiotic
SL4.0ch01	15439587	15440211	Meiotic
SL4.0ch01	15497945	15498264	Meiotic
SL4.0ch01	15499312	15499611	Meiotic
SL4.0ch01	15500582	15500939	Meiotic
SL4.0ch01	15563976	15564501	Meiotic
SL4.0ch01	15565260	15566505	Meiotic
SL4.0ch01	15586127	15587070	Meiotic
SL4.0ch01	15588281	15588702	Meiotic
SL4.0ch01	15592037	15592554	Meiotic
SL4.0ch01	15593982	15594282	Meiotic
SL4.0ch01	15603868	15604193	Meiotic
SL4.0ch01	15604584	15605182	Meiotic
SL4.0ch01	15612723	15614157	Meiotic
SL4.0ch01	15624529	15625393	Meiotic
SL4.0ch01	15849692	15849941	Meiotic
SL4.0ch01	15856132	15857245	Meiotic
SL4.0ch01	16116411	16116705	Meiotic
SL4.0ch01	16118518	16119093	Meiotic
SL4.0ch01	16334050	16334224	Meiotic
SL4.0ch01	16335889	16336199	Meiotic
SL4.0ch01	16342715	16343666	Meiotic
SL4.0ch01	16543371	16543770	Meiotic
SL4.0ch01	16545018	16545408	Meiotic
SL4.0ch01	16627585	16628118	Meiotic
SL4.0ch01	16635656	16636351	Meiotic
SL4.0ch01	16640136	16640620	Meiotic
SL4.0ch01	16641613	16642111	Meiotic
SL4.0ch01	16694484	16694782	Meiotic
SL4.0ch01	16695674	16695838	Meiotic
SL4.0ch01	16704737	16704977	Meiotic
SL4.0ch01	16754076	16754608	Meiotic
SL4.0ch01	16823410	16823765	Meiotic
SL4.0ch01	16832582	16832779	Meiotic
SL4.0ch01	16837808	16838623	Meiotic
SL4.0ch01	16840091	16840626	Meiotic
SL4.0ch01	17824639	17825001	Meiotic
SL4.0ch01	18063797	18064953	Meiotic
SL4.0ch01	18371805	18372019	Meiotic
SL4.0ch01	18515971	18516277	Meiotic
SL4.0ch01	18689077	18689708	Meiotic
SL4.0ch01	18691640	18692020	Meiotic
SL4.0ch01	18706992	18707571	Meiotic
SL4.0ch01	18709522	18709842	Meiotic
SL4.0ch01	18934159	18935205	Meiotic
SL4.0ch01	18961987	18962296	Meiotic
SL4.0ch01	18984525	18985454	Meiotic
SL4.0ch01	19111686	19111930	Meiotic
SL4.0ch01	19112825	19113192	Meiotic
SL4.0ch01	19122729	19123427	Meiotic
SL4.0ch01	19123608	19124423	Meiotic
SL4.0ch01	19128235	19128863	Meiotic
SL4.0ch01	19470187	19470598	Meiotic
SL4.0ch01	19524013	19524991	Meiotic
SL4.0ch01	19530169	19532340	Meiotic
SL4.0ch01	19538174	19538803	Meiotic
SL4.0ch01	19552733	19552993	Meiotic
SL4.0ch01	19553812	19554856	Meiotic
SL4.0ch01	19760372	19760567	Meiotic
SL4.0ch01	19892926	19894261	Meiotic
SL4.0ch01	20169831	20172043	Meiotic
SL4.0ch01	20173256	20173458	Meiotic
SL4.0ch01	20482910	20483201	Meiotic
SL4.0ch01	20491469	20491808	Meiotic
SL4.0ch01	20513298	20513723	Meiotic
SL4.0ch01	20548332	20548883	Meiotic
SL4.0ch01	20554031	20554989	Meiotic
SL4.0ch01	20605235	20605476	Meiotic
SL4.0ch01	20779384	20780147	Meiotic
SL4.0ch01	21049492	21049765	Meiotic
SL4.0ch01	21174457	21174874	Meiotic
SL4.0ch01	21179762	21180682	Meiotic
SL4.0ch01	21638569	21638797	Meiotic
SL4.0ch01	21784500	21784879	Meiotic
SL4.0ch01	21785749	21786130	Meiotic
SL4.0ch01	21951231	21952435	Meiotic
SL4.0ch01	21958036	21958812	Meiotic
SL4.0ch01	21959521	21961149	Meiotic
SL4.0ch01	22019372	22019780	Meiotic
SL4.0ch01	22264917	22265132	Meiotic
SL4.0ch01	22408757	22409279	Meiotic
SL4.0ch01	22492681	22493304	Meiotic
SL4.0ch01	22493973	22494408	Meiotic
SL4.0ch01	23099084	23099254	Meiotic
SL4.0ch01	23243752	23244177	Meiotic
SL4.0ch01	23278162	23278725	Meiotic
SL4.0ch01	23722913	23723141	Meiotic
SL4.0ch01	23823782	23823973	Meiotic
SL4.0ch01	24127831	24128263	Meiotic
SL4.0ch01	24147560	24147768	Meiotic
SL4.0ch01	24155427	24156444	Meiotic
SL4.0ch01	24160882	24161614	Meiotic
SL4.0ch01	24169357	24170027	Meiotic
SL4.0ch01	24354658	24355451	Meiotic
SL4.0ch01	24355977	24356952	Meiotic
SL4.0ch01	24366903	24367523	Meiotic
SL4.0ch01	24369267	24369561	Meiotic
SL4.0ch01	24371487	24371765	Meiotic
SL4.0ch01	24380937	24381345	Meiotic
SL4.0ch01	24382068	24382384	Meiotic
SL4.0ch01	24467790	24468619	Meiotic
SL4.0ch01	24505895	24506105	Meiotic
SL4.0ch01	24658744	24658945	Meiotic
SL4.0ch01	24932912	24933916	Meiotic
SL4.0ch01	25337205	25337425	Meiotic
SL4.0ch01	25371725	25372359	Meiotic
SL4.0ch01	25372758	25373130	Meiotic
SL4.0ch01	25388569	25389070	Meiotic
SL4.0ch01	25392277	25392516	Meiotic
SL4.0ch01	25508912	25509226	Meiotic
SL4.0ch01	25767419	25768176	Meiotic
SL4.0ch01	25817069	25818091	Meiotic
SL4.0ch01	25821681	25822767	Meiotic
SL4.0ch01	25840799	25842488	Meiotic
SL4.0ch01	25855827	25856159	Meiotic
SL4.0ch01	25857938	25858299	Meiotic
SL4.0ch01	25867392	25867879	Meiotic
SL4.0ch01	25869464	25869811	Meiotic
SL4.0ch01	25870957	25871392	Meiotic
SL4.0ch01	25882663	25883074	Meiotic
SL4.0ch01	25884486	25885059	Meiotic
SL4.0ch01	25911146	25911641	Meiotic
SL4.0ch01	25934272	25934539	Meiotic
SL4.0ch01	26197312	26198390	Meiotic
SL4.0ch01	26198801	26199455	Meiotic
SL4.0ch01	26776002	26776569	Meiotic
SL4.0ch01	26869601	26871082	Meiotic
SL4.0ch01	26905541	26906072	Meiotic
SL4.0ch01	27791740	27791890	Meiotic
SL4.0ch01	27830946	27831661	Meiotic
SL4.0ch01	27832946	27833296	Meiotic
SL4.0ch01	27833823	27834059	Meiotic
SL4.0ch01	27884482	27885857	Meiotic
SL4.0ch01	27898072	27898401	Meiotic
SL4.0ch01	27934264	27934495	Meiotic
SL4.0ch01	27938439	27938749	Meiotic
SL4.0ch01	27958249	27958550	Meiotic
SL4.0ch01	27959507	27959976	Meiotic
SL4.0ch01	27974861	27975733	Meiotic
SL4.0ch01	27989457	27990129	Meiotic
SL4.0ch01	27999069	28000830	Meiotic
SL4.0ch01	28019061	28019988	Meiotic
SL4.0ch01	28025296	28026560	Meiotic
SL4.0ch01	28027152	28028165	Meiotic
SL4.0ch01	28627325	28627553	Meiotic
SL4.0ch01	28666990	28667518	Meiotic
SL4.0ch01	28850419	28850624	Meiotic
SL4.0ch01	29035009	29035537	Meiotic
SL4.0ch01	29301855	29302546	Meiotic
SL4.0ch01	29304025	29304546	Meiotic
SL4.0ch01	29358420	29358992	Meiotic
SL4.0ch01	29359514	29360245	Meiotic
SL4.0ch01	29377331	29377765	Meiotic
SL4.0ch01	29979022	29979829	Meiotic
SL4.0ch01	29989890	29990276	Meiotic
SL4.0ch01	29996187	29996453	Meiotic
SL4.0ch01	30004863	30005027	Meiotic
SL4.0ch01	30429207	30429549	Meiotic
SL4.0ch01	30497422	30497620	Meiotic
SL4.0ch01	30499178	30499901	Meiotic
SL4.0ch01	30642872	30644069	Meiotic
SL4.0ch01	30748435	30749182	Meiotic
SL4.0ch01	30869011	30869911	Meiotic
SL4.0ch01	30883358	30884005	Meiotic
SL4.0ch01	30941542	30941960	Meiotic
SL4.0ch01	30947215	30947427	Meiotic
SL4.0ch01	31046945	31048251	Meiotic
SL4.0ch01	31154575	31154924	Meiotic
SL4.0ch01	31497102	31497437	Meiotic
SL4.0ch01	31497920	31498118	Meiotic
SL4.0ch01	31912754	31912947	Meiotic
SL4.0ch01	32038461	32038853	Meiotic
SL4.0ch01	32101355	32101978	Meiotic
SL4.0ch01	32133596	32134034	Meiotic
SL4.0ch01	32148679	32149273	Meiotic
SL4.0ch01	32207596	32207777	Meiotic
SL4.0ch01	32208690	32209155	Meiotic
SL4.0ch01	32372083	32372459	Meiotic
SL4.0ch01	32491405	32492322	Meiotic
SL4.0ch01	32517406	32518763	Meiotic
SL4.0ch01	32519039	32519232	Meiotic
SL4.0ch01	32520096	32520810	Meiotic
SL4.0ch01	32542356	32542828	Meiotic
SL4.0ch01	32554960	32556142	Meiotic
SL4.0ch01	32681050	32681849	Meiotic
SL4.0ch01	32684242	32684783	Meiotic
SL4.0ch01	32734575	32735429	Meiotic
SL4.0ch01	32775081	32775970	Meiotic
SL4.0ch01	32783008	32783192	Meiotic
SL4.0ch01	32784179	32784377	Meiotic
SL4.0ch01	32820660	32821737	Meiotic
SL4.0ch01	32856717	32858125	Meiotic
SL4.0ch01	32861855	32862201	Meiotic
SL4.0ch01	32862701	32863442	Meiotic
SL4.0ch01	32869382	32869855	Meiotic
SL4.0ch01	32948396	32950582	Meiotic
SL4.0ch01	32956594	32957266	Meiotic
SL4.0ch01	33016217	33017644	Meiotic
SL4.0ch01	33021930	33026315	Meiotic
SL4.0ch01	33030441	33044412	Meiotic
SL4.0ch01	33070572	33071104	Meiotic
SL4.0ch01	33071692	33072252	Meiotic
SL4.0ch01	33095289	33095767	Meiotic
SL4.0ch01	33095995	33096699	Meiotic
SL4.0ch01	33122298	33123544	Meiotic
SL4.0ch01	33134331	33135026	Meiotic
SL4.0ch01	33366962	33367734	Meiotic
SL4.0ch01	33367947	33368543	Meiotic
SL4.0ch01	33595070	33595686	Meiotic
SL4.0ch01	33597013	33597844	Meiotic
SL4.0ch01	33620944	33621442	Meiotic
SL4.0ch01	33622302	33622965	Meiotic
SL4.0ch01	33626800	33627781	Meiotic
SL4.0ch01	33698927	33699428	Meiotic
SL4.0ch01	33700805	33701630	Meiotic
SL4.0ch01	33702677	33702999	Meiotic
SL4.0ch01	33738626	33739005	Meiotic
SL4.0ch01	33769818	33770133	Meiotic
SL4.0ch01	34012761	34012946	Meiotic
SL4.0ch01	34013368	34014151	Meiotic
SL4.0ch01	34033228	34033922	Meiotic
SL4.0ch01	34051330	34053038	Meiotic
SL4.0ch01	34054873	34055112	Meiotic
SL4.0ch01	34212650	34212876	Meiotic
SL4.0ch01	34570738	34570971	Meiotic
SL4.0ch01	34699916	34700807	Meiotic
SL4.0ch01	34718838	34720651	Meiotic
SL4.0ch01	34755359	34757903	Meiotic
SL4.0ch01	34800251	34800521	Meiotic
SL4.0ch01	34850959	34851353	Meiotic
SL4.0ch01	34851700	34852460	Meiotic
SL4.0ch01	34862560	34864142	Meiotic
SL4.0ch01	34872834	34873104	Meiotic
SL4.0ch01	34877864	34886634	Meiotic
SL4.0ch01	34886815	34887673	Meiotic
SL4.0ch01	34887906	34888651	Meiotic
SL4.0ch01	34888925	34891121	Meiotic
SL4.0ch01	34896417	34899812	Meiotic
SL4.0ch01	34901924	34902220	Meiotic
SL4.0ch01	34902479	34907162	Meiotic
SL4.0ch01	34907629	34910744	Meiotic
SL4.0ch01	34911297	34916751	Meiotic
SL4.0ch01	34927445	34929605	Meiotic
SL4.0ch01	34935855	34936752	Meiotic
SL4.0ch01	34943040	34943236	Meiotic
SL4.0ch01	35277741	35278575	Meiotic
SL4.0ch01	35280034	35280366	Meiotic
SL4.0ch01	35741310	35742487	Meiotic
SL4.0ch01	35752747	35753556	Meiotic
SL4.0ch01	36648672	36649004	Meiotic
SL4.0ch01	36653480	36654243	Meiotic
SL4.0ch01	36662965	36663975	Meiotic
SL4.0ch01	36872918	36873634	Meiotic
SL4.0ch01	36881249	36882144	Meiotic
SL4.0ch01	36907068	36907503	Meiotic
SL4.0ch01	36926068	36926999	Meiotic
SL4.0ch01	36930870	36931945	Meiotic
SL4.0ch01	37005559	37006227	Meiotic
SL4.0ch01	37043731	37044397	Meiotic
SL4.0ch01	37046125	37046772	Meiotic
SL4.0ch01	37047811	37048238	Meiotic
SL4.0ch01	37050221	37050568	Meiotic
SL4.0ch01	37078541	37078752	Meiotic
SL4.0ch01	37079964	37080494	Meiotic
SL4.0ch01	37222881	37223684	Meiotic
SL4.0ch01	37227557	37229126	Meiotic
SL4.0ch01	37231843	37232180	Meiotic
SL4.0ch01	37325044	37326150	Meiotic
SL4.0ch01	37331528	37332214	Meiotic
SL4.0ch01	37725675	37725863	Meiotic
SL4.0ch01	37869741	37871801	Meiotic
SL4.0ch01	37872481	37873104	Meiotic
SL4.0ch01	37889899	37890316	Meiotic
SL4.0ch01	37894587	37894813	Meiotic
SL4.0ch01	38455764	38456643	Meiotic
SL4.0ch01	38461045	38461807	Meiotic
SL4.0ch01	38610300	38610511	Meiotic
SL4.0ch01	38612195	38612853	Meiotic
SL4.0ch01	38615608	38616181	Meiotic
SL4.0ch01	38617134	38617717	Meiotic
SL4.0ch01	38653373	38654063	Meiotic
SL4.0ch01	38664901	38667176	Meiotic
SL4.0ch01	38691107	38691497	Meiotic
SL4.0ch01	38694833	38696343	Meiotic
SL4.0ch01	39002028	39002372	Meiotic
SL4.0ch01	39202807	39204282	Meiotic
SL4.0ch01	39273168	39273864	Meiotic
SL4.0ch01	39472483	39472973	Meiotic
SL4.0ch01	39496858	39498097	Meiotic
SL4.0ch01	39542062	39542268	Meiotic
SL4.0ch01	39587570	39587996	Meiotic
SL4.0ch01	39678605	39680809	Meiotic
SL4.0ch01	39813581	39813974	Meiotic
SL4.0ch01	40156783	40157325	Meiotic
SL4.0ch01	40401030	40401308	Meiotic
SL4.0ch01	41009139	41010489	Meiotic
SL4.0ch01	41011468	41012339	Meiotic
SL4.0ch01	41221867	41222916	Meiotic
SL4.0ch01	41237727	41238286	Meiotic
SL4.0ch01	41428855	41429171	Meiotic
SL4.0ch01	41429967	41430712	Meiotic
SL4.0ch01	41734747	41736187	Meiotic
SL4.0ch01	41997192	41997713	Meiotic
SL4.0ch01	41998467	41999149	Meiotic
SL4.0ch01	42010709	42011744	Meiotic
SL4.0ch01	42030483	42031553	Meiotic
SL4.0ch01	42036148	42036775	Meiotic
SL4.0ch01	42090853	42091628	Meiotic
SL4.0ch01	42092647	42093130	Meiotic
SL4.0ch01	42094629	42095072	Meiotic
SL4.0ch01	42101197	42101545	Meiotic
SL4.0ch01	42102952	42103959	Meiotic
SL4.0ch01	42104402	42104965	Meiotic
SL4.0ch01	42129419	42130099	Meiotic
SL4.0ch01	42130585	42131205	Meiotic
SL4.0ch01	42196822	42197842	Meiotic
SL4.0ch01	42198364	42199187	Meiotic
SL4.0ch01	42206598	42207229	Meiotic
SL4.0ch01	42234763	42235016	Meiotic
SL4.0ch01	42504983	42505166	Meiotic
SL4.0ch01	42520545	42520990	Meiotic
SL4.0ch01	42539121	42539367	Meiotic
SL4.0ch01	42711778	42712413	Meiotic
SL4.0ch01	42713389	42714185	Meiotic
SL4.0ch01	42717482	42718823	Meiotic
SL4.0ch01	42860744	42861542	Meiotic
SL4.0ch01	43076760	43077889	Meiotic
SL4.0ch01	43141615	43142248	Meiotic
SL4.0ch01	43145539	43145921	Meiotic
SL4.0ch01	43146949	43147215	Meiotic
SL4.0ch01	43403140	43403450	Meiotic
SL4.0ch01	43509417	43510294	Meiotic
SL4.0ch01	43511387	43512331	Meiotic
SL4.0ch01	43557750	43558521	Meiotic
SL4.0ch01	43563634	43564307	Meiotic
SL4.0ch01	43565420	43566475	Meiotic
SL4.0ch01	43678187	43678512	Meiotic
SL4.0ch01	43679765	43680012	Meiotic
SL4.0ch01	43680376	43681036	Meiotic
SL4.0ch01	43681427	43681989	Meiotic
SL4.0ch01	43727788	43729535	Meiotic
SL4.0ch01	43751331	43752170	Meiotic
SL4.0ch01	44301363	44301542	Meiotic
SL4.0ch01	44881579	44881915	Meiotic
SL4.0ch01	46017406	46017959	Meiotic
SL4.0ch01	46024539	46025883	Meiotic
SL4.0ch01	46042877	46043205	Meiotic
SL4.0ch01	46064079	46064356	Meiotic
SL4.0ch01	46064748	46065590	Meiotic
SL4.0ch01	46602474	46602700	Meiotic
SL4.0ch01	46608315	46608774	Meiotic
SL4.0ch01	46649920	46650219	Meiotic
SL4.0ch01	46850958	46851803	Meiotic
SL4.0ch01	46871809	46872631	Meiotic
SL4.0ch01	46891593	46891819	Meiotic
SL4.0ch01	46898489	46898635	Meiotic
SL4.0ch01	46901344	46901548	Meiotic
SL4.0ch01	46902424	46902776	Meiotic
SL4.0ch01	46907664	46908252	Meiotic
SL4.0ch01	47651559	47651748	Meiotic
SL4.0ch01	47667574	47668321	Meiotic
SL4.0ch01	47803951	47804799	Meiotic
SL4.0ch01	47844449	47845078	Meiotic
SL4.0ch01	47845645	47845822	Meiotic
SL4.0ch01	47963597	47964852	Meiotic
SL4.0ch01	47974462	47975185	Meiotic
SL4.0ch01	48262669	48263674	Meiotic
SL4.0ch01	48295233	48296133	Meiotic
SL4.0ch01	48617476	48617933	Meiotic
SL4.0ch01	48667730	48668197	Meiotic
SL4.0ch01	49183808	49185359	Meiotic
SL4.0ch01	49186445	49186852	Meiotic
SL4.0ch01	49199829	49200353	Meiotic
SL4.0ch01	49508182	49508415	Meiotic
SL4.0ch01	49540352	49541197	Meiotic
SL4.0ch01	49550536	49551370	Meiotic
SL4.0ch01	49706571	49707189	Meiotic
SL4.0ch01	49744299	49745219	Meiotic
SL4.0ch01	49745506	49745925	Meiotic
SL4.0ch01	49802008	49802633	Meiotic
SL4.0ch01	49803821	49805574	Meiotic
SL4.0ch01	49862344	49862621	Meiotic
SL4.0ch01	49868070	49869263	Meiotic
SL4.0ch01	50001636	50003302	Meiotic
SL4.0ch01	50028218	50029257	Meiotic
SL4.0ch01	50116259	50116745	Meiotic
SL4.0ch01	50245917	50246587	Meiotic
SL4.0ch01	50248049	50249101	Meiotic
SL4.0ch01	50315515	50315681	Meiotic
SL4.0ch01	50420658	50421673	Meiotic
SL4.0ch01	50428457	50429390	Meiotic
SL4.0ch01	50431021	50431463	Meiotic
SL4.0ch01	50436893	50438394	Meiotic
SL4.0ch01	50442149	50442559	Meiotic
SL4.0ch01	50443366	50443547	Meiotic
SL4.0ch01	50608288	50608535	Meiotic
SL4.0ch01	50628541	50628811	Meiotic
SL4.0ch01	50629835	50630366	Meiotic
SL4.0ch01	50630982	50631884	Meiotic
SL4.0ch01	50727241	50727657	Meiotic
SL4.0ch01	50832377	50832882	Meiotic
SL4.0ch01	50833543	50833823	Meiotic
SL4.0ch01	50972032	50972498	Meiotic
SL4.0ch01	51120050	51120529	Meiotic
SL4.0ch01	51123100	51123376	Meiotic
SL4.0ch01	51135468	51137345	Meiotic
SL4.0ch01	51155209	51156207	Meiotic
SL4.0ch01	51159819	51160048	Meiotic
SL4.0ch01	51186245	51186709	Meiotic
SL4.0ch01	51187402	51187689	Meiotic
SL4.0ch01	51203678	51204623	Meiotic
SL4.0ch01	51219254	51219864	Meiotic
SL4.0ch01	51253220	51253704	Meiotic
SL4.0ch01	51269145	51269752	Meiotic
SL4.0ch01	51510682	51511618	Meiotic
SL4.0ch01	51546872	51547159	Meiotic
SL4.0ch01	51549009	51549247	Meiotic
SL4.0ch01	51551692	51552320	Meiotic
SL4.0ch01	51563658	51564637	Meiotic
SL4.0ch01	51566216	51566732	Meiotic
SL4.0ch01	51601261	51601942	Meiotic
SL4.0ch01	51623707	51624253	Meiotic
SL4.0ch01	51632478	51632704	Meiotic
SL4.0ch01	51647120	51647434	Meiotic
SL4.0ch01	51758025	51758320	Meiotic
SL4.0ch01	52240029	52240501	Meiotic
SL4.0ch01	52285469	52286053	Meiotic
SL4.0ch01	52294262	52294545	Meiotic
SL4.0ch01	52360191	52360558	Meiotic
SL4.0ch01	52366429	52367024	Meiotic
SL4.0ch01	52420748	52421550	Meiotic
SL4.0ch01	52423347	52423875	Meiotic
SL4.0ch01	52569431	52570190	Meiotic
SL4.0ch01	52610925	52611443	Meiotic
SL4.0ch01	52661926	52662320	Meiotic
SL4.0ch01	52684197	52684932	Meiotic
SL4.0ch01	52691949	52692158	Meiotic
SL4.0ch01	52717438	52718297	Meiotic
SL4.0ch01	52954885	52955465	Meiotic
SL4.0ch01	52958079	52958774	Meiotic
SL4.0ch01	52958966	52959429	Meiotic
SL4.0ch01	53070285	53071486	Meiotic
SL4.0ch01	53072608	53072952	Meiotic
SL4.0ch01	53079631	53080347	Meiotic
SL4.0ch01	53083513	53084580	Meiotic
SL4.0ch01	53090916	53091653	Meiotic
SL4.0ch01	53092595	53093019	Meiotic
SL4.0ch01	53097016	53097655	Meiotic
SL4.0ch01	53500120	53500980	Meiotic
SL4.0ch01	53519744	53520127	Meiotic
SL4.0ch01	53522820	53523072	Meiotic
SL4.0ch01	53533691	53534043	Meiotic
SL4.0ch01	53600697	53601016	Meiotic
SL4.0ch01	53601336	53601581	Meiotic
SL4.0ch01	53698536	53699781	Meiotic
SL4.0ch01	53714147	53714607	Meiotic
SL4.0ch01	53724213	53725184	Meiotic
SL4.0ch01	53742610	53743373	Meiotic
SL4.0ch01	53753744	53754325	Meiotic
SL4.0ch01	53758059	53759037	Meiotic
SL4.0ch01	53765143	53766158	Meiotic
SL4.0ch01	53774799	53776286	Meiotic
SL4.0ch01	53805658	53806817	Meiotic
SL4.0ch01	53806893	53807238	Meiotic
SL4.0ch01	54036812	54037340	Meiotic
SL4.0ch01	54126428	54126805	Meiotic
SL4.0ch01	54128515	54129108	Meiotic
SL4.0ch01	54191491	54192092	Meiotic
SL4.0ch01	54197628	54198034	Meiotic
SL4.0ch01	54198599	54198970	Meiotic
SL4.0ch01	54248501	54249074	Meiotic
SL4.0ch01	54262254	54263017	Meiotic
SL4.0ch01	54274952	54275778	Meiotic
SL4.0ch01	54300060	54300300	Meiotic
SL4.0ch01	54302959	54303490	Meiotic
SL4.0ch01	54331964	54332279	Meiotic
SL4.0ch01	54332886	54333233	Meiotic
SL4.0ch01	54334323	54334635	Meiotic
SL4.0ch01	54411957	54412163	Meiotic
SL4.0ch01	54507578	54508926	Meiotic
SL4.0ch01	54514946	54516229	Meiotic
SL4.0ch01	54532291	54532782	Meiotic
SL4.0ch01	54543040	54544065	Meiotic
SL4.0ch01	54732376	54733272	Meiotic
SL4.0ch01	54969525	54970140	Meiotic
SL4.0ch01	55156794	55157022	Meiotic
SL4.0ch01	55157388	55158565	Meiotic
SL4.0ch01	55164519	55165914	Meiotic
SL4.0ch01	55166598	55167183	Meiotic
SL4.0ch01	56018252	56018878	Meiotic
SL4.0ch01	56020495	56021099	Meiotic
SL4.0ch01	56039696	56040178	Meiotic
SL4.0ch01	56041694	56042784	Meiotic
SL4.0ch01	56047617	56049233	Meiotic
SL4.0ch01	56052080	56052302	Meiotic
SL4.0ch01	56151428	56151777	Meiotic
SL4.0ch01	56201880	56202457	Meiotic
SL4.0ch01	56356525	56357381	Meiotic
SL4.0ch01	56372319	56373788	Meiotic
SL4.0ch01	56469452	56470239	Meiotic
SL4.0ch01	56633007	56634395	Meiotic
SL4.0ch01	56642289	56642940	Meiotic
SL4.0ch01	56684376	56685186	Meiotic
SL4.0ch01	56688900	56689292	Meiotic
SL4.0ch01	56694614	56695639	Meiotic
SL4.0ch01	56732405	56733874	Meiotic
SL4.0ch01	56837679	56838028	Meiotic
SL4.0ch01	56844691	56845321	Meiotic
SL4.0ch01	56852726	56854161	Meiotic
SL4.0ch01	56895092	56895895	Meiotic
SL4.0ch01	56906148	56907056	Meiotic
SL4.0ch01	56908731	56909772	Meiotic
SL4.0ch01	56969276	56970218	Meiotic
SL4.0ch01	57092370	57093069	Meiotic
SL4.0ch01	57098002	57098641	Meiotic
SL4.0ch01	57099914	57100663	Meiotic
SL4.0ch01	57263488	57264282	Meiotic
SL4.0ch01	57268307	57268833	Meiotic
SL4.0ch01	57270469	57270978	Meiotic
SL4.0ch01	57277488	57278544	Meiotic
SL4.0ch01	57312605	57313271	Meiotic
SL4.0ch01	57324420	57326100	Meiotic
SL4.0ch01	57331558	57332127	Meiotic
SL4.0ch01	57332768	57333309	Meiotic
SL4.0ch01	57336609	57337350	Meiotic
SL4.0ch01	57344485	57344711	Meiotic
SL4.0ch01	57345560	57346455	Meiotic
SL4.0ch01	57370416	57371377	Meiotic
SL4.0ch01	57407274	57408344	Meiotic
SL4.0ch01	57502634	57503910	Meiotic
SL4.0ch01	57515568	57515873	Meiotic
SL4.0ch01	57532753	57533539	Meiotic
SL4.0ch01	57534987	57535437	Meiotic
SL4.0ch01	57543593	57544266	Meiotic
SL4.0ch01	57544915	57546009	Meiotic
SL4.0ch01	57551446	57552006	Meiotic
SL4.0ch01	57556933	57557806	Meiotic
SL4.0ch01	57585137	57585411	Meiotic
SL4.0ch01	57922658	57923817	Meiotic
SL4.0ch01	57997271	57997858	Meiotic
SL4.0ch01	58177891	58179110	Meiotic
SL4.0ch01	58185980	58186600	Meiotic
SL4.0ch01	58192803	58193588	Meiotic
SL4.0ch01	58195850	58196035	Meiotic
SL4.0ch01	58197206	58197507	Meiotic
SL4.0ch01	58233103	58233509	Meiotic
SL4.0ch01	58243097	58243654	Meiotic
SL4.0ch01	58372201	58374070	Meiotic
SL4.0ch01	58374767	58375223	Meiotic
SL4.0ch01	58376663	58376909	Meiotic
SL4.0ch01	58656731	58657580	Meiotic
SL4.0ch01	58673374	58673796	Meiotic
SL4.0ch01	58677550	58677818	Meiotic
SL4.0ch01	58722149	58723167	Meiotic
SL4.0ch01	58771216	58771846	Meiotic
SL4.0ch01	58775235	58775655	Meiotic
SL4.0ch01	58783494	58783877	Meiotic
SL4.0ch01	58881042	58881285	Meiotic
SL4.0ch01	58928261	58929191	Meiotic
SL4.0ch01	58930288	58931059	Meiotic
SL4.0ch01	59081170	59081843	Meiotic
SL4.0ch01	59082560	59083069	Meiotic
SL4.0ch01	59095524	59096590	Meiotic
SL4.0ch01	59100232	59100838	Meiotic
SL4.0ch01	59105723	59106414	Meiotic
SL4.0ch01	59112551	59113200	Meiotic
SL4.0ch01	59116555	59117247	Meiotic
SL4.0ch01	59203915	59204912	Meiotic
SL4.0ch01	59258869	59259331	Meiotic
SL4.0ch01	59260501	59261397	Meiotic
SL4.0ch01	59262678	59263734	Meiotic
SL4.0ch01	59286577	59287314	Meiotic
SL4.0ch01	59288599	59289023	Meiotic
SL4.0ch01	59294256	59294583	Meiotic
SL4.0ch01	59296461	59296785	Meiotic
SL4.0ch01	59508631	59508929	Meiotic
SL4.0ch01	59512780	59513550	Meiotic
SL4.0ch01	59514897	59515448	Meiotic
SL4.0ch01	59582856	59584012	Meiotic
SL4.0ch01	59586480	59586849	Meiotic
SL4.0ch01	59588351	59588669	Meiotic
SL4.0ch01	59614977	59615573	Meiotic
SL4.0ch01	59616194	59617730	Meiotic
SL4.0ch01	59718566	59719400	Meiotic
SL4.0ch01	59736421	59737601	Meiotic
SL4.0ch01	59738129	59738601	Meiotic
SL4.0ch01	59921165	59922158	Meiotic
SL4.0ch01	59934000	59934795	Meiotic
SL4.0ch01	59935747	59936446	Meiotic
SL4.0ch01	60019654	60020700	Meiotic
SL4.0ch01	60042466	60043401	Meiotic
SL4.0ch01	60047571	60048142	Meiotic
SL4.0ch01	60051190	60051565	Meiotic
SL4.0ch01	60054141	60054825	Meiotic
SL4.0ch01	60087585	60087971	Meiotic
SL4.0ch01	60101815	60102445	Meiotic
SL4.0ch01	60123458	60123676	Meiotic
SL4.0ch01	60181609	60181886	Meiotic
SL4.0ch01	60203061	60203289	Meiotic
SL4.0ch01	60377596	60378355	Meiotic
SL4.0ch01	60415508	60415881	Meiotic
SL4.0ch01	60548979	60549212	Meiotic
SL4.0ch01	60549811	60550185	Meiotic
SL4.0ch01	60558008	60558639	Meiotic
SL4.0ch01	60584337	60584575	Meiotic
SL4.0ch01	60621370	60622555	Meiotic
SL4.0ch01	60638286	60639267	Meiotic
SL4.0ch01	60695667	60696523	Meiotic
SL4.0ch01	60699119	60699363	Meiotic
SL4.0ch01	60700004	60700845	Meiotic
SL4.0ch01	60702101	60702416	Meiotic
SL4.0ch01	60736125	60736311	Meiotic
SL4.0ch01	60740918	60741384	Meiotic
SL4.0ch01	60762446	60763215	Meiotic
SL4.0ch01	60937981	60938262	Meiotic
SL4.0ch01	60961515	60961703	Meiotic
SL4.0ch01	61102816	61104161	Meiotic
SL4.0ch01	61157081	61157421	Meiotic
SL4.0ch01	61158926	61159360	Meiotic
SL4.0ch01	61160127	61160855	Meiotic
SL4.0ch01	61173180	61174161	Meiotic
SL4.0ch01	61178830	61179285	Meiotic
SL4.0ch01	61188373	61188963	Meiotic
SL4.0ch01	61276887	61277526	Meiotic
SL4.0ch01	61354824	61355323	Meiotic
SL4.0ch01	61527422	61527735	Meiotic
SL4.0ch01	61649826	61650719	Meiotic
SL4.0ch01	61651521	61652170	Meiotic
SL4.0ch01	61652719	61653096	Meiotic
SL4.0ch01	61661892	61662589	Meiotic
SL4.0ch01	61779240	61779809	Meiotic
SL4.0ch01	61789405	61789833	Meiotic
SL4.0ch01	61828559	61829739	Meiotic
SL4.0ch01	61832720	61833169	Meiotic
SL4.0ch01	61881311	61882534	Meiotic
SL4.0ch01	61934746	61935728	Meiotic
SL4.0ch01	61975201	61975995	Meiotic
SL4.0ch01	61978276	61978634	Meiotic
SL4.0ch01	62018737	62020843	Meiotic
SL4.0ch01	62038968	62039689	Meiotic
SL4.0ch01	62040433	62040786	Meiotic
SL4.0ch01	62045378	62045779	Meiotic
SL4.0ch01	62088095	62089373	Meiotic
SL4.0ch01	62097749	62098515	Meiotic
SL4.0ch01	62100224	62100708	Meiotic
SL4.0ch01	62123705	62123878	Meiotic
SL4.0ch01	62125854	62127979	Meiotic
SL4.0ch01	62134083	62135443	Meiotic
SL4.0ch01	62142614	62143007	Meiotic
SL4.0ch01	62143752	62143943	Meiotic
SL4.0ch01	62145690	62146619	Meiotic
SL4.0ch01	62191753	62193171	Meiotic
SL4.0ch01	62411840	62413086	Meiotic
SL4.0ch01	62420902	62421183	Meiotic
SL4.0ch01	62516374	62517058	Meiotic
SL4.0ch01	62527171	62527717	Meiotic
SL4.0ch01	62530966	62532123	Meiotic
SL4.0ch01	62538044	62538587	Meiotic
SL4.0ch01	62538900	62539360	Meiotic
SL4.0ch01	62552854	62553142	Meiotic
SL4.0ch01	62589113	62589977	Meiotic
SL4.0ch01	62602557	62603580	Meiotic
SL4.0ch01	62629393	62629902	Meiotic
SL4.0ch01	62635172	62636429	Meiotic
SL4.0ch01	62651487	62652386	Meiotic
SL4.0ch01	62712121	62712414	Meiotic
SL4.0ch01	62714778	62715694	Meiotic
SL4.0ch01	62726438	62728871	Meiotic
SL4.0ch01	62746468	62747027	Meiotic
SL4.0ch01	62752080	62752325	Meiotic
SL4.0ch01	62775626	62776967	Meiotic
SL4.0ch01	62803858	62804128	Meiotic
SL4.0ch01	62810757	62810921	Meiotic
SL4.0ch01	62870849	62871497	Meiotic
SL4.0ch01	62874096	62874373	Meiotic
SL4.0ch01	62874820	62874966	Meiotic
SL4.0ch01	62907765	62908362	Meiotic
SL4.0ch01	62910809	62911280	Meiotic
SL4.0ch01	62914335	62914666	Meiotic
SL4.0ch01	62916426	62917236	Meiotic
SL4.0ch01	62938852	62939411	Meiotic
SL4.0ch01	62943166	62943858	Meiotic
SL4.0ch01	62945234	62945666	Meiotic
SL4.0ch01	62961794	62962475	Meiotic
SL4.0ch01	62962837	62963502	Meiotic
SL4.0ch01	62976605	62977853	Meiotic
SL4.0ch01	62983714	62984012	Meiotic
SL4.0ch01	62991021	62991498	Meiotic
SL4.0ch01	62991925	62992875	Meiotic
SL4.0ch01	62998560	63000071	Meiotic
SL4.0ch01	63051749	63052323	Meiotic
SL4.0ch01	63099485	63100468	Meiotic
SL4.0ch01	63108379	63108946	Meiotic
SL4.0ch01	63109928	63110173	Meiotic
SL4.0ch01	63110705	63112238	Meiotic
SL4.0ch01	63115068	63115611	Meiotic
SL4.0ch01	63150201	63150516	Meiotic
SL4.0ch01	63160659	63160853	Meiotic
SL4.0ch01	63163339	63163839	Meiotic
SL4.0ch01	63170901	63171855	Meiotic
SL4.0ch01	63178111	63178863	Meiotic
SL4.0ch01	63190467	63192164	Meiotic
SL4.0ch01	63244002	63244208	Meiotic
SL4.0ch01	64064023	64064809	Meiotic
SL4.0ch01	64080108	64080753	Meiotic
SL4.0ch01	64086427	64086940	Meiotic
SL4.0ch01	64087144	64088257	Meiotic
SL4.0ch01	64088436	64089039	Meiotic
SL4.0ch01	64133243	64134665	Meiotic
SL4.0ch01	64150076	64151155	Meiotic
SL4.0ch01	64152234	64152814	Meiotic
SL4.0ch01	64166282	64166454	Meiotic
SL4.0ch01	64167669	64169256	Meiotic
SL4.0ch01	64169976	64170928	Meiotic
SL4.0ch01	64209105	64210813	Meiotic
SL4.0ch01	64220593	64221559	Meiotic
SL4.0ch01	64238483	64239240	Meiotic
SL4.0ch01	64243773	64244817	Meiotic
SL4.0ch01	64247200	64248434	Meiotic
SL4.0ch01	64447208	64447807	Meiotic
SL4.0ch01	64451696	64452237	Meiotic
SL4.0ch01	64457391	64458325	Meiotic
SL4.0ch01	64459110	64459399	Meiotic
SL4.0ch01	64462160	64462609	Meiotic
SL4.0ch01	64473677	64474096	Meiotic
SL4.0ch01	64502115	64502766	Meiotic
SL4.0ch01	64503354	64504072	Meiotic
SL4.0ch01	64508492	64508879	Meiotic
SL4.0ch01	64509572	64510157	Meiotic
SL4.0ch01	64513727	64514071	Meiotic
SL4.0ch01	64514935	64515518	Meiotic
SL4.0ch01	64517356	64517651	Meiotic
SL4.0ch01	64519644	64520784	Meiotic
SL4.0ch01	64535263	64535425	Meiotic
SL4.0ch01	64536772	64537475	Meiotic
SL4.0ch01	64542172	64542418	Meiotic
SL4.0ch01	64543554	64544929	Meiotic
SL4.0ch01	64545897	64547502	Meiotic
SL4.0ch01	64564188	64565048	Meiotic
SL4.0ch01	64566263	64567350	Meiotic
SL4.0ch01	64571877	64572055	Meiotic
SL4.0ch01	64574128	64574677	Meiotic
SL4.0ch01	64576345	64578147	Meiotic
SL4.0ch01	64582217	64583265	Meiotic
SL4.0ch01	64602985	64603472	Meiotic
SL4.0ch01	64605966	64606702	Meiotic
SL4.0ch01	64611659	64612248	Meiotic
SL4.0ch01	64613318	64614028	Meiotic
SL4.0ch01	64615132	64615585	Meiotic
SL4.0ch01	64617263	64617586	Meiotic
SL4.0ch01	64655307	64655809	Meiotic
SL4.0ch01	64660354	64661467	Meiotic
SL4.0ch01	64664622	64665419	Meiotic
SL4.0ch01	64698601	64699917	Meiotic
SL4.0ch01	64705104	64705802	Meiotic
SL4.0ch01	64817149	64817482	Meiotic
SL4.0ch01	64819910	64820710	Meiotic
SL4.0ch01	64879742	64880590	Meiotic
SL4.0ch01	65008769	65009941	Meiotic
SL4.0ch01	65010478	65011452	Meiotic
SL4.0ch01	65049931	65051037	Meiotic
SL4.0ch01	65059755	65060219	Meiotic
SL4.0ch01	65061389	65062881	Meiotic
SL4.0ch01	65065459	65065831	Meiotic
SL4.0ch01	65077622	65079637	Meiotic
SL4.0ch01	65098671	65099340	Meiotic
SL4.0ch01	65101548	65102890	Meiotic
SL4.0ch01	65120564	65121960	Meiotic
SL4.0ch01	65123309	65123644	Meiotic
SL4.0ch01	65127153	65127607	Meiotic
SL4.0ch01	65140320	65140657	Meiotic
SL4.0ch01	65170958	65171225	Meiotic
SL4.0ch01	65171419	65171624	Meiotic
SL4.0ch01	65175605	65175876	Meiotic
SL4.0ch01	65197499	65198072	Meiotic
SL4.0ch01	65201700	65202792	Meiotic
SL4.0ch01	65203030	65203236	Meiotic
SL4.0ch01	65236111	65237293	Meiotic
SL4.0ch01	65290323	65290641	Meiotic
SL4.0ch01	65345765	65346097	Meiotic
SL4.0ch01	65397937	65398407	Meiotic
SL4.0ch01	65477876	65478090	Meiotic
SL4.0ch01	65488003	65489487	Meiotic
SL4.0ch01	65519805	65520215	Meiotic
SL4.0ch01	65522199	65522534	Meiotic
SL4.0ch01	65524620	65525179	Meiotic
SL4.0ch01	65531141	65531521	Meiotic
SL4.0ch01	65548580	65550153	Meiotic
SL4.0ch01	65550829	65551256	Meiotic
SL4.0ch01	65553096	65553321	Meiotic
SL4.0ch01	65554273	65554955	Meiotic
SL4.0ch01	65556801	65557122	Meiotic
SL4.0ch01	65557813	65558157	Meiotic
SL4.0ch01	65584751	65585165	Meiotic
SL4.0ch01	65637125	65637334	Meiotic
SL4.0ch01	65655905	65657439	Meiotic
SL4.0ch01	65692456	65693105	Meiotic
SL4.0ch01	65693935	65694353	Meiotic
SL4.0ch01	65694933	65695194	Meiotic
SL4.0ch01	65717298	65718291	Meiotic
SL4.0ch01	65750525	65751324	Meiotic
SL4.0ch01	65755070	65756513	Meiotic
SL4.0ch01	65757206	65757815	Meiotic
SL4.0ch01	65766929	65767700	Meiotic
SL4.0ch01	65772441	65773313	Meiotic
SL4.0ch01	65783659	65783966	Meiotic
SL4.0ch01	65791619	65792207	Meiotic
SL4.0ch01	65803337	65803732	Meiotic
SL4.0ch01	65809063	65809628	Meiotic
SL4.0ch01	65984414	65985169	Meiotic
SL4.0ch01	65996665	65996986	Meiotic
SL4.0ch01	66031980	66032459	Meiotic
SL4.0ch01	66052781	66053129	Meiotic
SL4.0ch01	66058040	66058655	Meiotic
SL4.0ch01	66064944	66066080	Meiotic
SL4.0ch01	66097722	66098904	Meiotic
SL4.0ch01	66113706	66116067	Meiotic
SL4.0ch01	66132394	66132992	Meiotic
SL4.0ch01	66136011	66136518	Meiotic
SL4.0ch01	66146161	66146418	Meiotic
SL4.0ch01	66152570	66153018	Meiotic
SL4.0ch01	66161898	66162393	Meiotic
SL4.0ch01	66167019	66167664	Meiotic
SL4.0ch01	66168847	66169557	Meiotic
SL4.0ch01	66177954	66179468	Meiotic
SL4.0ch01	66191151	66192401	Meiotic
SL4.0ch01	66463599	66464523	Meiotic
SL4.0ch01	66471519	66472715	Meiotic
SL4.0ch01	66553892	66554092	Meiotic
SL4.0ch01	66554811	66555612	Meiotic
SL4.0ch01	66594619	66595339	Meiotic
SL4.0ch01	66630766	66631245	Meiotic
SL4.0ch01	66660802	66661040	Meiotic
SL4.0ch01	66677869	66678145	Meiotic
SL4.0ch01	66678466	66679615	Meiotic
SL4.0ch01	66684226	66685046	Meiotic
SL4.0ch01	66697414	66698009	Meiotic
SL4.0ch01	66718233	66718924	Meiotic
SL4.0ch01	66726645	66727366	Meiotic
SL4.0ch01	66735202	66736384	Meiotic
SL4.0ch01	66737886	66738637	Meiotic
SL4.0ch01	66746629	66747333	Meiotic
SL4.0ch01	66750516	66750914	Meiotic
SL4.0ch01	66754526	66755258	Meiotic
SL4.0ch01	66758623	66759297	Meiotic
SL4.0ch01	66760079	66760592	Meiotic
SL4.0ch01	66828376	66828851	Meiotic
SL4.0ch01	66896400	66896995	Meiotic
SL4.0ch01	66997136	66997300	Meiotic
SL4.0ch01	66998686	66999523	Meiotic
SL4.0ch01	67078990	67079540	Meiotic
SL4.0ch01	67083222	67083703	Meiotic
SL4.0ch01	67084451	67084927	Meiotic
SL4.0ch01	67085442	67085823	Meiotic
SL4.0ch01	67097226	67097712	Meiotic
SL4.0ch01	67106231	67106647	Meiotic
SL4.0ch01	67107045	67107648	Meiotic
SL4.0ch01	67108159	67108650	Meiotic
SL4.0ch01	67123968	67124818	Meiotic
SL4.0ch01	67126880	67127484	Meiotic
SL4.0ch01	67136024	67136327	Meiotic
SL4.0ch01	67136858	67138531	Meiotic
SL4.0ch01	67141283	67141488	Meiotic
SL4.0ch01	67161210	67161501	Meiotic
SL4.0ch01	67180375	67180767	Meiotic
SL4.0ch01	67185804	67186888	Meiotic
SL4.0ch01	67252257	67253469	Meiotic
SL4.0ch01	67258582	67259171	Meiotic
SL4.0ch01	67259780	67260231	Meiotic
SL4.0ch01	67282705	67284040	Meiotic
SL4.0ch01	67288973	67290350	Meiotic
SL4.0ch01	67295559	67296120	Meiotic
SL4.0ch01	67298758	67299498	Meiotic
SL4.0ch01	67304352	67304726	Meiotic
SL4.0ch01	67309082	67310280	Meiotic
SL4.0ch01	67312085	67312597	Meiotic
SL4.0ch01	67324432	67325993	Meiotic
SL4.0ch01	67327037	67327778	Meiotic
SL4.0ch01	67356141	67356843	Meiotic
SL4.0ch01	67359712	67359993	Meiotic
SL4.0ch01	67362530	67363277	Meiotic
SL4.0ch01	67373353	67375031	Meiotic
SL4.0ch01	67381309	67382714	Meiotic
SL4.0ch01	67383751	67384427	Meiotic
SL4.0ch01	67406230	67406532	Meiotic
SL4.0ch01	67406964	67407750	Meiotic
SL4.0ch01	67408787	67409085	Meiotic
SL4.0ch01	67429027	67429870	Meiotic
SL4.0ch01	67436375	67437333	Meiotic
SL4.0ch01	67456888	67457181	Meiotic
SL4.0ch01	67457361	67457566	Meiotic
SL4.0ch01	67460685	67461451	Meiotic
SL4.0ch01	67462266	67463340	Meiotic
SL4.0ch01	67463805	67464697	Meiotic
SL4.0ch01	67471285	67473166	Meiotic
SL4.0ch01	67480016	67480254	Meiotic
SL4.0ch01	67482531	67482858	Meiotic
SL4.0ch01	67485479	67485955	Meiotic
[truncated: 75,905 more rows]
